# Supplementary material for: (E)-N-(3,3-Diphenyl­allyl­idene)-3-nitro­aniline
Source: Acta Crystallogr Sect E Struct Rep Online. 2012 Sep 29;68(Pt 10):o3030. doi: 10.1107/S1600536812040354 (PMC3470384; doi:10.1107/S1600536812040354)
Supplement: Supplementary file 1 [file e-68-o3030-sup1.cif]

##############################################################################
#                                                                            #
# This CIF contains the data in a paper accepted for publication in          #
# Acta Crystallographica Section E. It conforms to the requirements of       #
# Notes for Authors for Acta Crystallographica Section E, and has been       #
# peer reviewed under the auspices of the IUCr Commission on Journals.       #
#                                                                            #
# Full details of the Crystallographic Information File format               #
# are given in the paper "The Crystallographic Information File (CIF):       #
# a New Standard Archive File for Crystallography" by S. R. Hall, F. H.      #
# Allen and I. D. Brown [Acta Cryst. (1991), A47, 655-685].                  #
#                                                                            #
# The current version of the core CIF dictionary is obtainable from          #
# ftp://ftp.iucr.org/pub/cif_core.dic.                                       #
#                                                                            #
# Software is freely available for graphical display of the structure(s)     #
# in this CIF. For information consult the CIF software page                 #
# http://www.iucr.org/resources/cif/software.                                #
#                                                                            #
# This file may be used for bona fide research purposes within the           #
# scientific community so long as proper attribution is given to the journal # 
# article from which it was obtained.                                        #
#                                                                            #
##############################################################################
data_I
_audit_creation_method     SHELXL-97
_chemical_name_systematic
;
(<i>E</i>)-<i>N</i>-(3,3-Diphenylallylidene)-3-nitroaniline
;
_chemical_name_common     ?
_chemical_formula_moiety     'C21 H16 N2 O2'
_chemical_formula_sum     'C21 H16 N2 O2'
_chemical_formula_iupac     'C21 H16 N2 O2'
_chemical_formula_weight     328.36
_chemical_melting_point     ?
_symmetry_cell_setting     monoclinic
_symmetry_space_group_name_H-M     'P 21/n'
_symmetry_space_group_name_Hall     '-P 2yn'
loop_
    _symmetry_equiv_pos_as_xyz
    'x, y, z'
    '-x+1/2, y+1/2, -z+1/2'
    '-x, -y, -z'
    'x-1/2, -y-1/2, z-1/2'
_cell_length_a     5.8625(7)
_cell_length_b     22.825(3)
_cell_length_c     12.6370(17)
_cell_angle_alpha     90.00
_cell_angle_beta     94.772(4)
_cell_angle_gamma     90.00
_cell_volume     1685.1(4)
_cell_formula_units_Z     4
_cell_measurement_reflns_used     8104
_cell_measurement_theta_min     3.13
_cell_measurement_theta_max     27.47
_cell_measurement_temperature     296(2)
_exptl_crystal_description     block
_exptl_crystal_colour     colourless
_exptl_crystal_size_max     0.40
_exptl_crystal_size_mid     0.20
_exptl_crystal_size_min     0.20
_exptl_crystal_density_diffrn     1.294
_exptl_crystal_density_meas     ?
_exptl_crystal_density_method     'not measured'
_exptl_crystal_F_000     688
_exptl_absorpt_coefficient_mu     0.084
_exptl_absorpt_correction_type     multi-scan
_exptl_absorpt_process_details     '(ABSCOR; Rigaku, 1995)'
_exptl_absorpt_correction_T_min     0.9670
_exptl_absorpt_correction_T_max     0.9833
_exptl_special_details     ?
_diffrn_ambient_temperature     296(2)
_diffrn_radiation_type     MoK\a
_diffrn_radiation_wavelength     0.71075
_diffrn_radiation_source     'fine-focus sealed tube'
_diffrn_radiation_monochromator     graphite
_diffrn_measurement_device_type     'Rigaku R-AXIS RAPID'
_diffrn_measurement_method     \w
_diffrn_detector_area_resol_mean     10.000
_diffrn_reflns_number     16270
_diffrn_reflns_av_R_equivalents     0.0304
_diffrn_reflns_av_sigmaI/netI     0.0264
_diffrn_reflns_theta_min     3.13
_diffrn_reflns_theta_max     27.48
_diffrn_reflns_theta_full     27.48
_diffrn_measured_fraction_theta_max     0.997
_diffrn_measured_fraction_theta_full     0.997
_diffrn_reflns_limit_h_min     -7
_diffrn_reflns_limit_h_max     7
_diffrn_reflns_limit_k_min     -29
_diffrn_reflns_limit_k_max     29
_diffrn_reflns_limit_l_min     -16
_diffrn_reflns_limit_l_max     16
_diffrn_standards_number     ?
_diffrn_standards_interval_count     ?
_diffrn_standards_interval_time     ?
_diffrn_standards_decay_%     ?
_refine_special_details
;
 Refinement of F^2^ against ALL reflections.  The weighted R-factor wR and
 goodness of fit S are based on F^2^, conventional R-factors R are based
 on F, with F set to zero for negative F^2^. The threshold expression of
 F^2^ > 2sigma(F^2^) is used only for calculating R-factors(gt) etc. and is
 not relevant to the choice of reflections for refinement.  R-factors based
 on F^2^ are statistically about twice as large as those based on F, and R-
 factors based on ALL data will be even larger.
;
_reflns_number_total     3866
_reflns_number_gt     2663
_reflns_threshold_expression     I>2sigma(I)
_refine_ls_structure_factor_coef     Fsqd
_refine_ls_matrix_type     full
_refine_ls_R_factor_all     0.0620
_refine_ls_R_factor_gt     0.0425
_refine_ls_wR_factor_gt     0.1252
_refine_ls_wR_factor_ref     0.1361
_refine_ls_goodness_of_fit_ref     1.122
_refine_ls_restrained_S_all     1.122
_refine_ls_number_reflns     3866
_refine_ls_number_parameters     226
_refine_ls_number_restraints     0
_refine_ls_hydrogen_treatment     constr
_refine_ls_weighting_scheme     calc
_refine_ls_weighting_details
                 'calc w=1/[\s^2^(Fo^2^)+(0.0750P)^2^] where P=(Fo^2^+2Fc^2^)/3'
_atom_sites_solution_hydrogens     geom
_atom_sites_solution_primary     direct
_atom_sites_solution_secondary     difmap
_refine_ls_shift/su_max     0.001
_refine_ls_shift/su_mean     0.000
_refine_diff_density_max     0.182
_refine_diff_density_min     -0.251
_refine_ls_extinction_method     none
_refine_ls_extinction_coef     ?
loop_
    _atom_type_symbol
    _atom_type_description
    _atom_type_scat_dispersion_real
    _atom_type_scat_dispersion_imag
    _atom_type_scat_source
    'C' 'C' 0.0033 0.0016
                         'International Tables Vol C Tables 4.2.6.8 and 6.1.1.4'
    'H' 'H' 0.0000 0.0000
                         'International Tables Vol C Tables 4.2.6.8 and 6.1.1.4'
    'N' 'N' 0.0061 0.0033
                         'International Tables Vol C Tables 4.2.6.8 and 6.1.1.4'
    'O' 'O' 0.0106 0.0060
                         'International Tables Vol C Tables 4.2.6.8 and 6.1.1.4'
_computing_data_collection     'RAPID-AUTO (Rigaku, 2006)'
_computing_cell_refinement     'RAPID-AUTO (Rigaku, 2006)'
_computing_data_reduction     'RAPID-AUTO (Rigaku, 2006)'
_computing_structure_solution     'SHELXS97 (Sheldrick, 2008)'
_computing_structure_refinement     'SHELXL97 (Sheldrick, 2008)'
_computing_molecular_graphics     'CrystalStructure (Rigaku, 2010)'
_computing_publication_material     'CrystalStructure (Rigaku, 2010)'
loop_
    _atom_site_type_symbol
    _atom_site_label
    _atom_site_fract_x
    _atom_site_fract_y
    _atom_site_fract_z
    _atom_site_U_iso_or_equiv
    _atom_site_adp_type
    _atom_site_calc_flag
    _atom_site_refinement_flags
    _atom_site_occupancy
    _atom_site_symmetry_multiplicity
    _atom_site_disorder_assembly
    _atom_site_disorder_group
    O O1 1.2806(3) 0.79532(9) 0.84554(13) 0.1205(6) Uani d . 1 1 . .
    O O2 1.5869(3) 0.74640(6) 0.83527(11) 0.0942(5) Uani d . 1 1 . .
    N N1 1.14274(19) 0.90554(5) 0.51096(9) 0.0464(3) Uani d . 1 1 . .
    N N2 1.4414(3) 0.78014(6) 0.79813(11) 0.0690(4) Uani d . 1 1 . .
    C C1 0.5605(3) 1.01496(6) 0.15119(11) 0.0525(4) Uani d . 1 1 . .
    H H1 0.6562 1.0034 0.0999 0.063 Uiso calc R 1 1 . .
    C C2 0.3920(3) 1.05589(7) 0.12595(13) 0.0613(4) Uani d . 1 1 . .
    H H2 0.3776 1.0724 0.0584 0.074 Uiso calc R 1 1 . .
    C C3 0.2448(3) 1.07259(7) 0.19989(13) 0.0573(4) Uani d . 1 1 . .
    H H3 0.1292 1.0996 0.1820 0.069 Uiso calc R 1 1 . .
    C C4 0.2700(2) 1.04891(6) 0.30091(12) 0.0506(3) Uani d . 1 1 . .
    H H4 0.1717 1.0602 0.3513 0.061 Uiso calc R 1 1 . .
    C C5 0.4406(2) 1.00859(6) 0.32705(11) 0.0452(3) Uani d . 1 1 . .
    H H5 0.4567 0.9931 0.3953 0.054 Uiso calc R 1 1 . .
    C C6 0.5893(2) 0.99065(5) 0.25294(10) 0.0405(3) Uani d . 1 1 . .
    C C7 1.0213(2) 0.90953(7) 0.14288(12) 0.0557(4) Uani d . 1 1 . .
    H H7 1.1302 0.9376 0.1645 0.067 Uiso calc R 1 1 . .
    C C8 1.0584(3) 0.87204(8) 0.05913(13) 0.0639(4) Uani d . 1 1 . .
    H H8 1.1913 0.8756 0.0243 0.077 Uiso calc R 1 1 . .
    C C9 0.9005(3) 0.82994(7) 0.02771(12) 0.0604(4) Uani d . 1 1 . .
    H H9 0.9265 0.8050 -0.0282 0.072 Uiso calc R 1 1 . .
    C C10 0.7044(3) 0.82455(6) 0.07869(13) 0.0594(4) Uani d . 1 1 . .
    H H10 0.5979 0.7957 0.0580 0.071 Uiso calc R 1 1 . .
    C C11 0.6648(2) 0.86225(6) 0.16137(11) 0.0510(3) Uani d . 1 1 . .
    H H11 0.5306 0.8587 0.1953 0.061 Uiso calc R 1 1 . .
    C C12 0.8224(2) 0.90501(6) 0.19400(10) 0.0410(3) Uani d . 1 1 . .
    C C13 0.7721(2) 0.94683(5) 0.28026(10) 0.0398(3) Uani d . 1 1 . .
    C C14 0.8838(2) 0.94559(6) 0.37731(10) 0.0442(3) Uani d . 1 1 . .
    H H14 0.8489 0.9749 0.4245 0.053 Uiso calc R 1 1 . .
    C C15 1.0533(2) 0.90295(6) 0.41509(10) 0.0443(3) Uani d . 1 1 . .
    H H15 1.0975 0.8737 0.3699 0.053 Uiso calc R 1 1 . .
    C C16 1.3099(2) 0.86430(5) 0.54794(10) 0.0410(3) Uani d . 1 1 . .
    C C17 1.2973(2) 0.84251(6) 0.65043(10) 0.0463(3) Uani d . 1 1 . .
    H H17 1.1783 0.8536 0.6904 0.056 Uiso calc R 1 1 . .
    C C18 1.4632(2) 0.80448(6) 0.69138(11) 0.0482(3) Uani d . 1 1 . .
    C C19 1.6476(2) 0.78813(6) 0.63736(13) 0.0539(4) Uani d . 1 1 . .
    H H19 1.7594 0.7630 0.6678 0.065 Uiso calc R 1 1 . .
    C C20 1.6606(2) 0.81029(6) 0.53643(13) 0.0554(4) Uani d . 1 1 . .
    H H20 1.7835 0.8002 0.4981 0.067 Uiso calc R 1 1 . .
    C C21 1.4928(2) 0.84741(6) 0.49177(11) 0.0495(3) Uani d . 1 1 . .
    H H21 1.5026 0.8613 0.4231 0.059 Uiso calc R 1 1 . .
loop_
    _atom_site_aniso_label
    _atom_site_aniso_U_11
    _atom_site_aniso_U_22
    _atom_site_aniso_U_33
    _atom_site_aniso_U_12
    _atom_site_aniso_U_13
    _atom_site_aniso_U_23
    O1 0.1312(13) 0.1592(16) 0.0769(10) 0.0438(12) 0.0438(10) 0.0502(10)
    O2 0.1215(11) 0.0826(9) 0.0741(9) 0.0176(8) -0.0187(8) 0.0249(7)
    N1 0.0500(6) 0.0493(6) 0.0393(6) 0.0027(5) 0.0002(5) 0.0003(5)
    N2 0.0866(10) 0.0658(9) 0.0528(8) 0.0040(7) -0.0050(8) 0.0130(7)
    C1 0.0609(8) 0.0564(8) 0.0408(7) 0.0120(7) 0.0083(6) 0.0034(6)
    C2 0.0769(10) 0.0594(9) 0.0473(8) 0.0162(8) 0.0031(7) 0.0086(7)
    C3 0.0589(8) 0.0508(8) 0.0614(9) 0.0128(7) 0.0000(7) -0.0032(7)
    C4 0.0492(7) 0.0508(8) 0.0528(8) 0.0019(6) 0.0092(6) -0.0097(6)
    C5 0.0489(7) 0.0467(7) 0.0402(7) -0.0042(6) 0.0051(6) -0.0033(6)
    C6 0.0439(6) 0.0399(6) 0.0375(6) -0.0028(5) 0.0025(5) -0.0023(5)
    C7 0.0442(7) 0.0690(9) 0.0536(8) -0.0002(7) 0.0027(6) -0.0100(7)
    C8 0.0522(8) 0.0849(11) 0.0549(9) 0.0185(8) 0.0053(7) -0.0081(8)
    C9 0.0762(10) 0.0566(9) 0.0464(8) 0.0275(8) -0.0068(8) -0.0081(7)
    C10 0.0752(10) 0.0443(8) 0.0564(9) 0.0008(7) -0.0073(8) -0.0059(6)
    C11 0.0552(8) 0.0493(8) 0.0483(8) -0.0040(6) 0.0020(6) -0.0015(6)
    C12 0.0420(6) 0.0421(7) 0.0380(7) 0.0047(5) -0.0019(5) 0.0020(5)
    C13 0.0409(6) 0.0403(6) 0.0386(6) -0.0033(5) 0.0051(5) 0.0012(5)
    C14 0.0474(7) 0.0443(7) 0.0405(7) -0.0004(6) 0.0010(6) -0.0019(5)
    C15 0.0479(7) 0.0448(7) 0.0400(7) -0.0032(6) 0.0020(6) -0.0004(5)
    C16 0.0439(6) 0.0415(6) 0.0370(6) -0.0037(5) -0.0001(5) -0.0026(5)
    C17 0.0477(7) 0.0519(7) 0.0395(7) 0.0006(6) 0.0053(6) -0.0013(6)
    C18 0.0559(7) 0.0451(7) 0.0425(7) -0.0035(6) -0.0034(6) 0.0011(6)
    C19 0.0528(8) 0.0434(7) 0.0637(9) 0.0046(6) -0.0056(7) -0.0020(6)
    C20 0.0485(7) 0.0523(8) 0.0667(10) 0.0017(7) 0.0123(7) -0.0082(7)
    C21 0.0544(7) 0.0502(7) 0.0450(7) -0.0032(6) 0.0094(6) -0.0004(6)
_geom_special_details
;
 All esds (except the esd in the dihedral angle between two l.s. planes)
 are estimated using the full covariance matrix.  The cell esds are taken
 into account individually in the estimation of esds in distances, angles
 and torsion angles; correlations between esds in cell parameters are only
 used when they are defined by crystal symmetry.  An approximate (isotropic)
 treatment of cell esds is used for estimating esds involving l.s. planes.
;
loop_
    _geom_bond_atom_site_label_1
    _geom_bond_atom_site_label_2
    _geom_bond_site_symmetry_2
    _geom_bond_distance
    _geom_bond_publ_flag
    O1 N2 . 1.209(2) ?
    O2 N2 . 1.2144(18) ?
    N1 C15 . 1.2808(16) ?
    N1 C16 . 1.4101(16) ?
    N2 C18 . 1.4742(19) ?
    C1 C2 . 1.378(2) ?
    C1 C6 . 1.3977(18) ?
    C1 H1 . 0.9300 ?
    C2 C3 . 1.378(2) ?
    C2 H2 . 0.9300 ?
    C3 C4 . 1.383(2) ?
    C3 H3 . 0.9300 ?
    C4 C5 . 1.3792(19) ?
    C4 H4 . 0.9300 ?
    C5 C6 . 1.3930(18) ?
    C5 H5 . 0.9300 ?
    C6 C13 . 1.4852(17) ?
    C7 C12 . 1.383(2) ?
    C7 C8 . 1.392(2) ?
    C7 H7 . 0.9300 ?
    C8 C9 . 1.370(2) ?
    C8 H8 . 0.9300 ?
    C9 C10 . 1.369(2) ?
    C9 H9 . 0.9300 ?
    C10 C11 . 1.388(2) ?
    C10 H10 . 0.9300 ?
    C11 C12 . 1.3831(19) ?
    C11 H11 . 0.9300 ?
    C12 C13 . 1.4965(18) ?
    C13 C14 . 1.3419(18) ?
    C14 C15 . 1.4435(18) ?
    C14 H14 . 0.9300 ?
    C15 H15 . 0.9300 ?
    C16 C21 . 1.3890(19) ?
    C16 C17 . 1.3950(18) ?
    C17 C18 . 1.3722(19) ?
    C17 H17 . 0.9300 ?
    C18 C19 . 1.377(2) ?
    C19 C20 . 1.380(2) ?
    C19 H19 . 0.9300 ?
    C20 C21 . 1.383(2) ?
    C20 H20 . 0.9300 ?
    C21 H21 . 0.9300 ?
loop_
    _geom_angle_atom_site_label_1
    _geom_angle_atom_site_label_2
    _geom_angle_atom_site_label_3
    _geom_angle_site_symmetry_1
    _geom_angle_site_symmetry_3
    _geom_angle
    _geom_angle_publ_flag
    C15 N1 C16 . . 120.07(12) ?
    O1 N2 O2 . . 122.82(15) ?
    O1 N2 C18 . . 118.43(14) ?
    O2 N2 C18 . . 118.75(16) ?
    C2 C1 C6 . . 120.77(13) ?
    C2 C1 H1 . . 119.6 ?
    C6 C1 H1 . . 119.6 ?
    C3 C2 C1 . . 120.55(14) ?
    C3 C2 H2 . . 119.7 ?
    C1 C2 H2 . . 119.7 ?
    C2 C3 C4 . . 119.55(13) ?
    C2 C3 H3 . . 120.2 ?
    C4 C3 H3 . . 120.2 ?
    C5 C4 C3 . . 120.11(13) ?
    C5 C4 H4 . . 119.9 ?
    C3 C4 H4 . . 119.9 ?
    C4 C5 C6 . . 121.14(13) ?
    C4 C5 H5 . . 119.4 ?
    C6 C5 H5 . . 119.4 ?
    C5 C6 C1 . . 117.87(12) ?
    C5 C6 C13 . . 121.42(12) ?
    C1 C6 C13 . . 120.71(12) ?
    C12 C7 C8 . . 120.03(14) ?
    C12 C7 H7 . . 120.0 ?
    C8 C7 H7 . . 120.0 ?
    C9 C8 C7 . . 120.46(15) ?
    C9 C8 H8 . . 119.8 ?
    C7 C8 H8 . . 119.8 ?
    C10 C9 C8 . . 120.01(14) ?
    C10 C9 H9 . . 120.0 ?
    C8 C9 H9 . . 120.0 ?
    C9 C10 C11 . . 119.85(14) ?
    C9 C10 H10 . . 120.1 ?
    C11 C10 H10 . . 120.1 ?
    C12 C11 C10 . . 120.85(14) ?
    C12 C11 H11 . . 119.6 ?
    C10 C11 H11 . . 119.6 ?
    C7 C12 C11 . . 118.79(12) ?
    C7 C12 C13 . . 121.17(12) ?
    C11 C12 C13 . . 119.99(11) ?
    C14 C13 C6 . . 120.97(12) ?
    C14 C13 C12 . . 122.78(11) ?
    C6 C13 C12 . . 116.25(10) ?
    C13 C14 C15 . . 125.94(12) ?
    C13 C14 H14 . . 117.0 ?
    C15 C14 H14 . . 117.0 ?
    N1 C15 C14 . . 119.87(13) ?
    N1 C15 H15 . . 120.1 ?
    C14 C15 H15 . . 120.1 ?
    C21 C16 C17 . . 118.56(12) ?
    C21 C16 N1 . . 124.11(12) ?
    C17 C16 N1 . . 117.18(12) ?
    C18 C17 C16 . . 119.03(13) ?
    C18 C17 H17 . . 120.5 ?
    C16 C17 H17 . . 120.5 ?
    C17 C18 C19 . . 123.04(13) ?
    C17 C18 N2 . . 118.09(14) ?
    C19 C18 N2 . . 118.87(13) ?
    C18 C19 C20 . . 117.71(13) ?
    C18 C19 H19 . . 121.1 ?
    C20 C19 H19 . . 121.1 ?
    C21 C20 C19 . . 120.63(14) ?
    C21 C20 H20 . . 119.7 ?
    C19 C20 H20 . . 119.7 ?
    C20 C21 C16 . . 120.99(13) ?
    C20 C21 H21 . . 119.5 ?
    C16 C21 H21 . . 119.5 ?
loop_
    _geom_torsion_atom_site_label_1
    _geom_torsion_atom_site_label_2
    _geom_torsion_atom_site_label_3
    _geom_torsion_atom_site_label_4
    _geom_torsion_site_symmetry_1
    _geom_torsion_site_symmetry_2
    _geom_torsion_site_symmetry_3
    _geom_torsion_site_symmetry_4
    _geom_torsion
    _geom_torsion_publ_flag
    C6 C1 C2 C3 . . . . -1.6(2) ?
    C1 C2 C3 C4 . . . . 1.4(2) ?
    C2 C3 C4 C5 . . . . -0.4(2) ?
    C3 C4 C5 C6 . . . . -0.4(2) ?
    C4 C5 C6 C1 . . . . 0.18(18) ?
    C4 C5 C6 C13 . . . . -179.42(11) ?
    C2 C1 C6 C5 . . . . 0.8(2) ?
    C2 C1 C6 C13 . . . . -179.58(13) ?
    C12 C7 C8 C9 . . . . -1.0(2) ?
    C7 C8 C9 C10 . . . . 0.1(2) ?
    C8 C9 C10 C11 . . . . 0.7(2) ?
    C9 C10 C11 C12 . . . . -0.7(2) ?
    C8 C7 C12 C11 . . . . 1.0(2) ?
    C8 C7 C12 C13 . . . . -176.60(13) ?
    C10 C11 C12 C7 . . . . -0.2(2) ?
    C10 C11 C12 C13 . . . . 177.46(12) ?
    C5 C6 C13 C14 . . . . -36.10(17) ?
    C1 C6 C13 C14 . . . . 144.31(14) ?
    C5 C6 C13 C12 . . . . 143.96(12) ?
    C1 C6 C13 C12 . . . . -35.63(16) ?
    C7 C12 C13 C14 . . . . -72.33(17) ?
    C11 C12 C13 C14 . . . . 110.11(14) ?
    C7 C12 C13 C6 . . . . 107.60(13) ?
    C11 C12 C13 C6 . . . . -69.96(15) ?
    C6 C13 C14 C15 . . . . 175.77(12) ?
    C12 C13 C14 C15 . . . . -4.3(2) ?
    C16 N1 C15 C14 . . . . -179.44(11) ?
    C13 C14 C15 N1 . . . . -177.81(13) ?
    C15 N1 C16 C21 . . . . 45.24(18) ?
    C15 N1 C16 C17 . . . . -139.32(13) ?
    C21 C16 C17 C18 . . . . -1.14(18) ?
    N1 C16 C17 C18 . . . . -176.83(11) ?
    C16 C17 C18 C19 . . . . 2.3(2) ?
    C16 C17 C18 N2 . . . . -177.55(12) ?
    O1 N2 C18 C17 . . . . -1.1(2) ?
    O2 N2 C18 C17 . . . . 179.95(14) ?
    O1 N2 C18 C19 . . . . 179.04(17) ?
    O2 N2 C18 C19 . . . . 0.1(2) ?
    C17 C18 C19 C20 . . . . -1.6(2) ?
    N2 C18 C19 C20 . . . . 178.26(12) ?
    C18 C19 C20 C21 . . . . -0.3(2) ?
    C19 C20 C21 C16 . . . . 1.4(2) ?
    C17 C16 C21 C20 . . . . -0.66(19) ?
    N1 C16 C21 C20 . . . . 174.72(11) ?
_iucr_refine_instructions_details
;
TITL 1203
CELL  0.71075 5.86253 22.82520 12.63696 90.000 94.772 90.000
ZERR  4 0.00072 0.00290 0.00173 0.000 0.004 0.000
LATT 1
SYMM .50-X, .50+Y, .50-Z
SFAC C H N O
UNIT 84 64 8 8
SHEL 99999.000000 0.000000
L.S. 5
FMAP 2
PLAN -10
WPDB -2
HTAB
BOND $H
CONF
LIST 4
TEMP 23.0
ACTA
SIZE 0.400 0.200 0.200
WGHT    0.066200    0.025300
FVAR       0.96476
O1    4    1.280564   -0.204701    0.845516    11.00000    0.13105    0.15960 =
         0.07735    0.05093    0.04410    0.04406
O2    4    1.586878   -0.253616    0.835214    11.00000    0.12106    0.08247 =
         0.07410    0.02497   -0.01870    0.01774
N1    3    1.142722   -0.094440    0.510936    11.00000    0.04992    0.04924 =
         0.03951    0.00037    0.00018    0.00277
N2    3    1.441352   -0.219877    0.798128    11.00000    0.08678    0.06583 =
         0.05275    0.01307   -0.00503    0.00384
C1    1    0.560592    0.014985    0.151196    11.00000    0.06083    0.05635 =
         0.04096    0.00350    0.00847    0.01196
AFIX  43
H1    2    0.656389    0.003439    0.099941    11.00000   -1.20000
AFIX   0
C2    1    0.391920    0.055898    0.126004    11.00000    0.07686    0.05925 =
         0.04746    0.00862    0.00306    0.01623
AFIX  43
H2    2    0.377357    0.072388    0.058483    11.00000   -1.20000
AFIX   0
C3    1    0.244743    0.072583    0.199920    11.00000    0.05889    0.05053 =
         0.06132   -0.00328    0.00012    0.01284
AFIX  43
H3    2    0.129196    0.099604    0.182028    11.00000   -1.20000
AFIX   0
C4    1    0.269882    0.048905    0.300874    11.00000    0.04906    0.05072 =
         0.05261   -0.00960    0.00906    0.00194
AFIX  43
H4    2    0.171568    0.060181    0.351258    11.00000   -1.20000
AFIX   0
C5    1    0.440596    0.008565    0.327032    11.00000    0.04894    0.04672 =
         0.04020   -0.00322    0.00508   -0.00434
AFIX  43
H5    2    0.456635   -0.006924    0.395315    11.00000   -1.20000
AFIX   0
C6    1    0.589308   -0.009362    0.252958    11.00000    0.04371    0.03976 =
         0.03752   -0.00234    0.00257   -0.00281
C7    1    1.021277   -0.090466    0.142882    11.00000    0.04415    0.06904 =
         0.05367   -0.01017    0.00250   -0.00042
AFIX  43
H7    2    1.130239   -0.062356    0.164423    11.00000   -1.20000
AFIX   0
C8    1    1.058451   -0.127952    0.059208    11.00000    0.05217    0.08473 =
         0.05492   -0.00818    0.00548    0.01877
AFIX  43
H8    2    1.191412   -0.124411    0.024382    11.00000   -1.20000
AFIX   0
C9    1    0.900404   -0.170070    0.027756    11.00000    0.07632    0.05649 =
         0.04636   -0.00818   -0.00694    0.02750
AFIX  43
H9    2    0.926419   -0.194999   -0.028195    11.00000   -1.20000
AFIX   0
C10   1    0.704281   -0.175446    0.078687    11.00000    0.07503    0.04447 =
         0.05635   -0.00591   -0.00734    0.00059
AFIX  43
H10   2    0.597836   -0.204310    0.057957    11.00000   -1.20000
AFIX   0
C11   1    0.664692   -0.137726    0.161314    11.00000    0.05515    0.04928 =
         0.04832   -0.00156    0.00213   -0.00408
AFIX  43
H11   2    0.530391   -0.141228    0.195130    11.00000   -1.20000
AFIX   0
C12   1    0.822422   -0.094968    0.194058    11.00000    0.04186    0.04224 =
         0.03792    0.00197   -0.00181    0.00486
C13   1    0.772130   -0.053186    0.280262    11.00000    0.04084    0.04020 =
         0.03865    0.00118    0.00506   -0.00337
C14   1    0.883798   -0.054398    0.377202    11.00000    0.04767    0.04457 =
         0.04003   -0.00212    0.00129   -0.00029
C15   1    1.053719   -0.097066    0.415062    11.00000    0.04782    0.04445 =
         0.03978   -0.00015    0.00172   -0.00352
C16   1    1.309866   -0.135708    0.547971    11.00000    0.04387    0.04132 =
         0.03702   -0.00259   -0.00005   -0.00357
C17   1    1.297387   -0.157503    0.650416    11.00000    0.04745    0.05195 =
         0.03947   -0.00146    0.00522    0.00049
AFIX  43
H17   2    1.178369   -0.146418    0.690405    11.00000   -1.20000
AFIX   0
C18   1    1.463108   -0.195513    0.691362    11.00000    0.05600    0.04494 =
         0.04248    0.00107   -0.00329   -0.00350
C19   1    1.647560   -0.211843    0.637340    11.00000    0.05277    0.04334 =
         0.06354   -0.00200   -0.00560    0.00454
AFIX  43
H19   2    1.759462   -0.236935    0.667844    11.00000   -1.20000
AFIX   0
C20   1    1.660655   -0.189713    0.536455    11.00000    0.04846    0.05232 =
         0.06686   -0.00812    0.01229    0.00176
AFIX  43
H20   2    1.783495   -0.199853    0.498121    11.00000   -1.20000
AFIX   0
C21   1    1.492807   -0.152588    0.491782    11.00000    0.05409    0.05020 =
         0.04503   -0.00036    0.00941   -0.00322
AFIX  43
H21   2    1.502560   -0.138718    0.423107    11.00000   -1.20000
AFIX   0
H14   2    0.851863   -0.026696    0.427761    11.00000    0.04281
H15   2    1.089469   -0.128655    0.366689    11.00000    0.04790
HKLF 4
REM  1203
REM R1 =  0.0421 for   2663 Fo > 4sig(Fo)  and  0.0617 for all   3866 data
REM    234 parameters refined using      0 restraints
END
;
data_global
_journal_data_validation_number     ?
_journal_date_recd_electronic     2012-09-17
_journal_date_accepted     2012-09-24
_journal_name_full     'Acta Crystallographica, Section E'
_journal_year     2012
_journal_volume     68
_journal_issue     10
_journal_page_first     o3030
_journal_page_last     o3030
_journal_paper_category     QO
_journal_paper_doi     10.1107/S1600536812040354
_journal_coeditor_code     CV5343
_publ_contact_author_name     'JaeKyun Lee'
_publ_contact_author_address
;
Center for Neuro-Medicine,
Korea Institute of Science & Technology,
Hwarangro 14-gil, Seongbuk-gu, Seoul, 136-791
Republic of Korea
;
_publ_contact_author_email     'j9601@kist.re.kr'
_publ_contact_author_fax     '+82-2-958-5189'
_publ_contact_author_phone     '+82-2-958-6780'
_publ_section_title
;
(<i>E</i>)-<i>N</i>-(3,3-Diphenylallylidene)-3-nitroaniline
;
loop_
    _publ_author_name
    _publ_author_address
    'Joo Hwan Cha'
;
Advanced Analysis Center,
Korea Institute of Science & Technology,
Hwarangro 14-gil, Seongbuk-gu, Seoul 136-791,
Republic of Korea
;
    'Yong Koo Kang'
;
Center for Neuro-Medicine,
Korea Institute of Science & Technology,
Hwarangro 14-gil, Seongbuk-gu, Seoul 136-791,
Republic of Korea
;
    'Yong Seo Cho'
;
Center for Neuro-Medicine,
Korea Institute of Science & Technology,
Hwarangro 14-gil, Seongbuk-gu, Seoul 136-791,
Republic of Korea
;
    'Jae Kyun Lee'
;
Center for Neuro-Medicine,
Korea Institute of Science & Technology,
Hwarangro 14-gil, Seongbuk-gu, Seoul 136-791,
Republic of Korea
;
    'Jae Choon Woo'
;
Drug Discovery Platform Technology Team,
Korea Research Institute of Chemical Technology,
PO Box 107, Yuseong, Daejeon 305-600,
Republic of Korea
;
