# Supplementary material for: (E)-N-(3,3-Diphenyl­allyl­idene)-3-nitro­aniline
Source: Acta Crystallogr Sect E Struct Rep Online. 2012 Sep 29;68(Pt 10):o3030. doi: 10.1107/S1600536812040354 (PMC3470384; doi:10.1107/S1600536812040354)
Supplement: Supplementary file 2 [file e-68-o3030-Isup2.hkl]

# 
# h,k,l, Fc-squared, Fo-squared, sigma(Fo-squared) and status flag 
# 
data_I
_shelx_title ' 1203' 
_shelx_refln_list_code          4 
_shelx_F_calc_maximum      150.33 
_exptl_crystal_F_000       688.00 
_reflns_d_resolution_high  0.7702 
 
loop_ 
 _symmetry_equiv_pos_as_xyz 
 'x, y, z' 
 '-x+1/2, y+1/2, -z+1/2' 
 '-x, -y, -z' 
 'x-1/2, -y-1/2, z-1/2' 
 
_cell_length_a     5.8625 
_cell_length_b    22.8252 
_cell_length_c    12.6370 
_cell_angle_alpha  90.000 
_cell_angle_beta   94.772 
_cell_angle_gamma  90.000 
 
_shelx_F_squared_multiplier     1.000 
 
loop_ 
 _refln_index_h 
 _refln_index_k 
 _refln_index_l 
 _refln_F_squared_calc 
 _refln_F_squared_meas 
 _refln_F_squared_sigma 
 _refln_observed_status 
   2   0   0       21.61       22.78      1.19 o 
   4   0   0        0.68        0.14      0.93 o 
   6   0   0        0.16       -0.03      1.31 o 
   1   1   0      816.74      742.69      4.72 o 
   2   1   0      772.84      788.79      5.59 o 
   3   1   0        3.82        4.37      0.67 o 
   4   1   0        1.21        2.33      0.77 o 
   5   1   0        3.45        4.32      1.22 o 
   6   1   0       34.63       37.47      2.18 o 
   7   1   0       14.21       17.68      1.63 o 
   1   2   0     2077.88     2028.52     16.27 o 
   2   2   0       16.49       18.24      0.58 o 
   3   2   0      415.10      435.03      3.83 o 
   4   2   0        0.27       -0.20      0.63 o 
   5   2   0      148.21      155.65      2.90 o 
   6   2   0      120.17      131.22      2.92 o 
   7   2   0       47.14       50.39      2.91 o 
   1   3   0        7.29        8.96      0.65 o 
   2   3   0       81.08       65.64      0.83 o 
   3   3   0      975.40     1000.30      9.31 o 
   4   3   0      540.96      537.08      5.33 o 
   5   3   0      565.45      575.90      6.68 o 
   6   3   0       12.22        9.92      2.06 o 
   7   3   0       24.66       28.69      2.21 o 
   0   4   0      477.36      372.45      7.17 o 
   1   4   0     3457.16     3430.86     32.71 o 
   2   4   0      482.10      427.60      4.45 o 
   3   4   0      572.74      566.77     12.38 o 
   4   4   0       49.74       58.08      1.51 o 
   5   4   0      224.83      231.08      3.78 o 
   6   4   0      165.08      168.55      3.70 o 
   7   4   0       18.24       24.81      2.15 o 
   1   5   0    22598.65    22107.48    270.52 o 
   2   5   0      155.54      147.43      3.45 o 
   3   5   0       71.49       66.87      1.62 o 
   4   5   0        4.67        3.41      0.92 o 
   5   5   0       13.40       15.84      1.55 o 
   6   5   0        1.36        2.52      1.19 o 
   7   5   0        2.17        3.20      1.37 o 
   0   6   0       67.33       45.82      1.34 o 
   1   6   0     6489.84     6559.49     68.49 o 
   2   6   0      127.63      149.74      1.58 o 
   3   6   0        0.97        1.40      0.52 o 
   4   6   0        3.61        2.04      0.70 o 
   5   6   0        1.07        0.37      0.80 o 
   6   6   0        0.23       -0.27      0.84 o 
   7   6   0        9.61        3.87      4.84 o 
   1   7   0     1686.46     1757.12     16.97 o 
   2   7   0     1058.17     1096.52     11.28 o 
   3   7   0       44.63       57.63      1.31 o 
   4   7   0      405.52      404.39      4.23 o 
   5   7   0       83.50       82.09      1.89 o 
   6   7   0        3.36        3.12      1.17 o 
   7   7   0        4.89        3.50      3.37 o 
   0   8   0      583.69      523.29     10.98 o 
   1   8   0      599.20      556.52      5.65 o 
   2   8   0     2419.50     2524.28     24.95 o 
   3   8   0      536.80      538.20      5.52 o 
   4   8   0       30.83       23.70      1.23 o 
   5   8   0       97.37       88.36      2.19 o 
   6   8   0        0.01       -0.48      1.06 o 
   7   8   0        7.37        2.04      3.28 o 
   1   9   0      168.18      178.88      2.43 o 
   2   9   0        5.89        5.20      0.73 o 
   3   9   0       11.68       14.84      0.89 o 
   4   9   0       73.63       74.30      1.42 o 
   5   9   0      150.04      147.40      2.85 o 
   6   9   0        0.12        0.36      0.75 o 
   7   9   0        2.15        2.61      4.86 o 
   0  10   0      176.07      164.36      3.42 o 
   1  10   0     1241.59     1266.17     13.07 o 
   2  10   0      747.27      874.11     10.60 o 
   3  10   0        0.32        0.25      0.56 o 
   4  10   0       61.64       61.44      1.40 o 
   5  10   0       42.72       42.34      1.21 o 
   6  10   0       13.53       13.30      2.41 o 
   7  10   0        0.45       -0.50      3.79 o 
   1  11   0      198.67      193.21      2.70 o 
   2  11   0       74.52       66.95      1.52 o 
   3  11   0      111.53      111.09      1.67 o 
   4  11   0       13.39       14.59      0.84 o 
   5  11   0       46.14       44.30      1.23 o 
   6  11   0        3.04        1.82      2.03 o 
   7  11   0       19.77       29.59      6.69 o 
   0  12   0      169.95      158.98      3.25 o 
   1  12   0       48.74       51.77      2.16 o 
   2  12   0      344.78      329.74      4.01 o 
   3  12   0       14.97       12.30      0.95 o 
   4  12   0        0.83        0.90      0.61 o 
   5  12   0       32.63       32.17      1.99 o 
   6  12   0        0.13       -0.88      4.27 o 
   1  13   0      191.03      178.96      3.31 o 
   2  13   0       74.31       73.61      1.78 o 
   3  13   0       26.78       23.35      1.62 o 
   4  13   0       24.42       24.00      0.81 o 
   5  13   0        5.44        7.20      0.53 o 
   6  13   0       15.98       20.81      4.12 o 
   0  14   0      492.71      498.18      8.62 o 
   1  14   0      483.58      497.90      5.86 o 
   2  14   0       19.25       21.14      1.02 o 
   3  14   0        0.11        1.35      0.78 o 
   4  14   0       25.51       25.01      2.09 o 
   5  14   0        2.36        1.26      0.76 o 
   6  14   0        0.14        0.22      2.10 o 
   1  15   0     1280.24     1361.98     15.07 o 
   2  15   0        2.25        2.98      1.12 o 
   3  15   0       52.30       53.25      1.37 o 
   4  15   0        9.23        6.79      0.82 o 
   5  15   0        0.05        1.45      1.07 o 
   6  15   0       13.02        6.41      3.94 o 
   0  16   0       38.85       37.94      2.28 o 
   1  16   0      185.16      193.37      3.45 o 
   2  16   0       26.18       26.83      1.43 o 
   3  16   0       34.46       34.28      1.61 o 
   4  16   0       10.33        8.13      0.94 o 
   5  16   0       15.17       15.38      2.23 o 
   6  16   0       37.09       26.07     16.96 o 
   1  17   0        0.20        0.57      1.00 o 
   2  17   0      109.46      100.70      2.61 o 
   3  17   0        6.69        8.33      1.07 o 
   4  17   0        2.05        2.26      0.70 o 
   5  17   0        0.09        1.27      1.63 o 
   6  17   0        0.35        0.30      3.88 o 
   0  18   0       19.79       21.09      3.24 o 
   1  18   0       70.44       68.73      2.72 o 
   2  18   0        4.46        3.21      0.94 o 
   3  18   0       11.28       10.55      1.03 o 
   4  18   0        1.87        2.40      0.81 o 
   5  18   0        7.07       12.92      4.65 o 
   6  18   0       60.71       66.39     13.78 o 
   1  19   0       18.67       20.47      1.82 o 
   2  19   0       19.47       20.14      1.62 o 
   3  19   0       73.15       68.76      2.84 o 
   4  19   0        2.05        1.55      0.79 o 
   5  19   0        0.60        2.08      3.98 o 
   0  20   0      599.53      624.81     11.75 o 
   1  20   0       31.81       33.97      2.45 o 
   2  20   0       10.87       11.69      1.32 o 
   3  20   0       98.64       88.83      3.45 o 
   4  20   0        1.54        1.25      1.23 o 
   5  20   0       13.34       12.67      5.19 o 
   1  21   0       10.04       14.85      1.89 o 
   2  21   0        2.09        1.98      1.20 o 
   3  21   0        2.44        1.96      1.27 o 
   4  21   0       18.65       16.48      4.46 o 
   5  21   0        0.03       -0.56      3.67 o 
   0  22   0      220.48      230.69      7.03 o 
   1  22   0       18.14       15.03      1.68 o 
   2  22   0       16.76       17.53      1.67 o 
   3  22   0        0.08       -0.31      0.86 o 
   4  22   0        3.27        3.68      2.23 o 
   5  22   0        0.10       -0.49      4.65 o 
   1  23   0       29.05       31.35      2.46 o 
   2  23   0       11.38       12.68      1.51 o 
   3  23   0       25.12       21.94      1.87 o 
   4  23   0       14.92        9.70      7.22 o 
   0  24   0        0.77        0.67      1.88 o 
   1  24   0      116.70      125.64      4.40 o 
   2  24   0        1.20        1.50      1.37 o 
   3  24   0        0.41       -0.82      2.43 o 
   4  24   0        0.32       -0.63      3.16 o 
   1  25   0        2.56        1.58      1.69 o 
   2  25   0       23.17       23.78      2.04 o 
   3  25   0        0.54        1.06      3.01 o 
   4  25   0       12.86       11.06      5.91 o 
   0  26   0      231.89      230.09      7.96 o 
   1  26   0        3.58        0.44      1.34 o 
   2  26   0       12.66        4.85      2.33 o 
   3  26   0        6.77        4.09      3.48 o 
   1  27   0       51.34       53.55      3.18 o 
   2  27   0        0.45        1.00      1.83 o 
   3  27   0        0.08       -2.00      2.89 o 
   0  28   0       40.28       47.22      4.04 o 
   1  28   0        1.38        1.95      1.59 o 
   2  28   0        5.24        3.54      1.43 o 
   1  29   0        5.36        6.12      2.22 o 
  -7   0   1        3.11        2.40      1.65 o 
  -5   0   1      330.23      359.93      7.66 o 
  -3   0   1      600.14      622.66     15.24 o 
  -1   0   1     1108.82     1054.87     18.46 o 
   1   0   1     4275.10     4148.29     39.80 o 
   3   0   1       90.27       83.37      1.61 o 
   5   0   1       75.56       71.64      3.00 o 
   7   0   1        3.76        2.44      1.53 o 
  -7   1   1        1.05        2.24      1.72 o 
  -6   1   1        0.04       -0.67      1.17 o 
  -5   1   1       13.41       18.02      1.83 o 
  -4   1   1      199.87      214.38      2.70 o 
  -3   1   1       15.15       16.13      1.01 o 
  -2   1   1      179.03      163.74      2.50 o 
  -1   1   1    16567.34    15831.26    209.18 o 
   1   1   1     4482.05     4302.48     29.50 o 
   2   1   1        0.00       -0.03      0.36 o 
   3   1   1      117.69      123.27      2.79 o 
   4   1   1       94.43       94.79      1.71 o 
   5   1   1        5.70        6.98      1.22 o 
   6   1   1       31.53       29.74      1.90 o 
   7   1   1        8.62        7.67      1.41 o 
  -7   2   1        0.00        0.58      0.95 o 
  -6   2   1       10.34        8.90      1.48 o 
  -5   2   1      215.43      203.38      4.68 o 
  -4   2   1        4.65        2.52      0.78 o 
  -3   2   1        2.54        1.54      0.64 o 
  -2   2   1      742.04      693.82      5.71 o 
  -1   2   1      436.90      464.23      3.89 o 
   1   2   1     2596.23     2487.84     18.63 o 
   2   2   1      460.33      448.90      3.39 o 
   3   2   1      809.28      850.03      6.61 o 
   4   2   1       62.70       64.02      1.44 o 
   5   2   1       52.23       50.96      1.94 o 
   6   2   1      109.11      107.87      2.57 o 
   7   2   1       30.98       31.44      1.78 o 
  -7   3   1        0.29        1.84      1.26 o 
  -6   3   1        0.99        0.43      0.96 o 
  -5   3   1       11.25       12.28      1.35 o 
  -4   3   1       48.38       51.26      1.46 o 
  -3   3   1       85.17       88.46      1.34 o 
  -2   3   1      561.28      534.45      4.39 o 
  -1   3   1     2426.57     2397.46     22.60 o 
   0   3   1       25.56       29.46      0.69 o 
   1   3   1     2007.12     2010.09     19.16 o 
   2   3   1      943.09      882.21      7.56 o 
   3   3   1        0.35       -0.60      0.77 o 
   4   3   1        2.83        5.15      0.81 o 
   5   3   1      215.36      213.05      3.49 o 
   6   3   1      260.27      266.64      5.44 o 
   7   3   1       27.95       30.85      1.94 o 
  -7   4   1       28.36       32.29      2.07 o 
  -6   4   1      158.38      153.65      3.88 o 
  -5   4   1      317.39      311.78      6.80 o 
  -4   4   1       15.15       19.81      1.10 o 
  -3   4   1      535.58      558.21      5.23 o 
  -2   4   1       72.14       65.29      2.52 o 
  -1   4   1      196.73      168.84      4.31 o 
   0   4   1     4730.95     4476.24     43.48 o 
   1   4   1     4332.71     4272.39     49.88 o 
   2   4   1      879.90      861.28      6.58 o 
   3   4   1       20.48       29.55      0.91 o 
   4   4   1       15.39       16.23      0.91 o 
   5   4   1       35.97       31.87      1.65 o 
   6   4   1        6.25        6.26      1.48 o 
   7   4   1        0.58        0.58      1.12 o 
  -7   5   1        0.69        0.70      1.30 o 
  -6   5   1        2.76        2.80      1.70 o 
  -5   5   1        1.02        0.44      1.26 o 
  -4   5   1       13.62       12.09      1.05 o 
  -3   5   1        0.17        0.38      0.69 o 
  -2   5   1       74.00       75.19      1.27 o 
  -1   5   1      168.99      153.80      2.27 o 
   0   5   1       95.93       79.50      1.30 o 
   1   5   1    10777.58    10635.14    117.75 o 
   2   5   1      557.27      590.46      4.62 o 
   3   5   1      316.85      340.98      3.18 o 
   4   5   1       16.21       15.78      0.97 o 
   5   5   1        6.79        7.09      1.05 o 
   6   5   1       28.02       27.45      1.41 o 
   7   5   1        0.75       -0.19      2.29 o 
  -7   6   1        1.77        1.76      1.37 o 
  -6   6   1        9.67        9.06      2.19 o 
  -5   6   1      128.64      139.06      4.90 o 
  -4   6   1      123.10      131.43      2.18 o 
  -3   6   1      140.80      159.09      2.27 o 
  -2   6   1       19.70       19.00      0.74 o 
  -1   6   1       97.64      107.27      1.85 o 
   0   6   1     9314.19     9061.20     98.23 o 
   1   6   1    12410.61    12258.49    123.79 o 
   2   6   1      613.37      637.57      6.93 o 
   3   6   1       29.47       31.39      0.89 o 
   4   6   1        7.58        7.60      0.96 o 
   5   6   1       10.79       15.43      1.04 o 
   6   6   1       43.75       46.04      1.65 o 
   7   6   1        0.08        1.31      2.39 o 
  -7   7   1        5.00        3.03      5.70 o 
  -6   7   1       17.14       19.86      1.75 o 
  -5   7   1       47.04       43.33      2.09 o 
  -4   7   1      960.95      961.53     12.44 o 
  -3   7   1      166.84      183.07      2.28 o 
  -2   7   1      865.09      928.16      9.56 o 
  -1   7   1      915.65      866.73      8.33 o 
   0   7   1        2.53        0.96      0.59 o 
   1   7   1      440.30      390.45      3.97 o 
   2   7   1      806.99      897.77      8.80 o 
   3   7   1        8.63        7.49      0.56 o 
   4   7   1        8.46       10.90      0.82 o 
   5   7   1       32.58       28.06      1.04 o 
   6   7   1        2.20        2.99      1.54 o 
   7   7   1        0.02       -0.35      2.22 o 
  -6   8   1        9.66        6.85      1.35 o 
  -5   8   1       42.80       49.91      2.35 o 
  -4   8   1       77.69       66.75      2.66 o 
  -3   8   1       53.29       51.37      1.25 o 
  -2   8   1     1599.12     1659.01     19.34 o 
  -1   8   1       10.57        9.11      0.75 o 
   0   8   1      181.33      170.83      2.37 o 
   1   8   1       63.00       59.43      1.35 o 
   2   8   1      822.37      978.26     17.09 o 
   3   8   1       61.10       59.52      0.94 o 
   4   8   1      298.75      312.92      3.28 o 
   5   8   1       12.06       11.71      0.81 o 
   6   8   1        3.37        2.89      0.94 o 
   7   8   1       15.48        6.57      6.91 o 
  -7   9   1        1.80        0.11      3.19 o 
  -6   9   1        2.41        1.36      0.88 o 
  -5   9   1      134.30      122.20      2.92 o 
  -4   9   1      578.93      560.30     10.21 o 
  -3   9   1       94.26       85.31      1.58 o 
  -2   9   1      456.27      447.97     11.63 o 
  -1   9   1       65.73       69.84      3.71 o 
   0   9   1       48.41       37.83      1.04 o 
   1   9   1      559.61      607.99      6.27 o 
   2   9   1      369.60      398.06      3.98 o 
   3   9   1      145.73      155.40      1.60 o 
   4   9   1       30.41       28.86      0.93 o 
   5   9   1        7.29        5.59      0.79 o 
   6   9   1        1.47       -0.15      1.05 o 
   7   9   1       29.62       29.61     19.44 o 
  -7  10   1        8.32        0.00      2.43 o 
  -6  10   1        0.60        0.90      1.18 o 
  -5  10   1       72.80       79.46      2.18 o 
  -4  10   1       13.32       12.28      1.14 o 
  -3  10   1      151.05      157.60      3.13 o 
  -2  10   1      254.94      241.00      4.57 o 
  -1  10   1       80.46       76.26      1.51 o 
   0  10   1      152.60      143.51      2.27 o 
   1  10   1       48.40       45.17      1.59 o 
   2  10   1        0.41        4.47      0.61 o 
   3  10   1        1.13        0.97      0.34 o 
   4  10   1       16.24       15.36      0.77 o 
   5  10   1        8.84        6.81      0.62 o 
   6  10   1        5.74        4.42      2.94 o 
   7  10   1        1.37        1.38      3.56 o 
  -7  11   1        0.03        0.16      3.68 o 
  -6  11   1        1.10        0.31      0.96 o 
  -5  11   1        1.75        0.92      0.64 o 
  -4  11   1      149.75      162.98      3.07 o 
  -3  11   1        2.93        3.44      0.88 o 
  -2  11   1      103.75      102.24      1.99 o 
  -1  11   1      424.96      428.81      5.06 o 
   0  11   1       41.54       44.28      1.23 o 
   1  11   1     1407.44     1466.95     14.92 o 
   2  11   1      225.44      201.20      3.71 o 
   3  11   1      119.90      121.50      1.87 o 
   4  11   1        3.91        3.51      1.60 o 
   5  11   1       21.00       19.72      2.21 o 
   6  11   1        0.06       -0.88      1.74 o 
  -6  12   1        0.20        4.61      4.34 o 
  -5  12   1       33.95       39.11      1.96 o 
  -4  12   1        4.15        4.20      0.90 o 
  -3  12   1      103.14       97.60      1.52 o 
  -2  12   1      445.74      461.91      5.44 o 
  -1  12   1        0.87       -0.43      0.73 o 
   0  12   1      106.62      105.21      1.96 o 
   1  12   1       19.24       12.12      1.89 o 
   2  12   1     1910.42     2036.14     23.29 o 
   3  12   1       11.84       10.77      0.61 o 
   4  12   1       25.02       31.57      2.04 o 
   5  12   1       75.72       73.06      2.71 o 
   6  12   1        0.07        0.05      1.09 o 
  -6  13   1        0.00        1.68      3.52 o 
  -5  13   1        6.05        3.88      1.05 o 
  -4  13   1       45.46       43.73      1.87 o 
  -3  13   1      171.86      187.68      3.36 o 
  -2  13   1       13.68       11.82      1.08 o 
  -1  13   1      601.63      556.19      7.90 o 
   0  13   1        1.90        1.59      0.82 o 
   1  13   1      361.53      355.61      4.59 o 
   2  13   1      142.83      135.78      2.30 o 
   3  13   1        0.53        2.18      1.73 o 
   4  13   1        3.54        1.33      1.68 o 
   5  13   1       14.46       15.75      1.81 o 
   6  13   1        1.08        0.89      1.30 o 
  -6  14   1        8.40        0.33      3.18 o 
  -5  14   1       11.81       11.59      1.67 o 
  -4  14   1      115.40      114.49      2.56 o 
  -3  14   1       39.50       45.42      1.65 o 
  -2  14   1      707.07      655.13     27.23 o 
  -1  14   1       51.13       44.73      1.92 o 
   0  14   1       75.33       85.94      2.19 o 
   1  14   1      226.39      220.71      3.72 o 
   2  14   1      256.16      243.40      3.06 o 
   3  14   1       61.38       65.43      1.28 o 
   4  14   1       71.54       77.58     12.10 o 
   5  14   1       22.96       29.08      2.83 o 
   6  14   1       12.76       24.08      4.25 o 
  -6  15   1        2.05       -0.15      6.50 o 
  -5  15   1        1.36        0.92      0.67 o 
  -4  15   1       10.31       12.20      0.87 o 
  -3  15   1        0.00       -0.15      0.51 o 
  -2  15   1       52.05       52.95      1.91 o 
  -1  15   1       37.87       47.51      1.66 o 
   0  15   1        0.06        0.21      0.90 o 
   1  15   1       18.77       19.92      1.24 o 
   2  15   1        3.44        3.00      0.94 o 
   3  15   1      117.73      113.00      1.72 o 
   4  15   1       27.09       19.79      2.62 o 
   5  15   1       36.15       36.36      2.52 o 
   6  15   1        2.58        4.83      3.77 o 
  -6  16   1        0.12       -2.82      8.95 o 
  -5  16   1        5.02        5.35      2.93 o 
  -4  16   1       19.74       23.49      1.77 o 
  -3  16   1       20.33       19.98      1.34 o 
  -2  16   1        0.87        1.39      0.92 o 
  -1  16   1       67.16       62.48      1.99 o 
   0  16   1      282.07      290.61      4.83 o 
   1  16   1       72.99       69.59      1.86 o 
   2  16   1        1.00        0.57      0.67 o 
   3  16   1        0.19       -0.04      0.50 o 
   4  16   1       12.47        7.27      1.57 o 
   5  16   1        2.75        4.79      1.96 o 
   6  16   1       10.73       10.54      4.40 o 
  -6  17   1        1.64        3.49      5.73 o 
  -5  17   1        9.15        8.30      3.70 o 
  -4  17   1       28.37       29.54      1.18 o 
  -3  17   1        5.85        6.69      1.13 o 
  -2  17   1        9.44       11.74      1.43 o 
  -1  17   1       23.06       22.88      1.60 o 
   0  17   1      249.20      248.76      4.30 o 
   1  17   1        0.04       -0.02      0.55 o 
   2  17   1        7.86       10.41      1.00 o 
   3  17   1      299.97      262.95      4.07 o 
   4  17   1        0.45       -0.36      1.52 o 
   5  17   1        0.23        0.64      1.62 o 
   6  17   1       11.18       12.91      4.81 o 
  -6  18   1        0.17       -1.57      5.37 o 
  -5  18   1       30.22       36.06      4.33 o 
  -4  18   1        3.50        3.16      0.96 o 
  -3  18   1        2.68        1.94      1.01 o 
  -2  18   1      104.16      101.25      2.63 o 
  -1  18   1       37.12       35.11      1.84 o 
   0  18   1        0.12        0.57      1.08 o 
   1  18   1        2.16        3.86      1.65 o 
   2  18   1        6.93       10.04      1.53 o 
   3  18   1        0.09        0.16      0.75 o 
   4  18   1       39.71       34.33      3.48 o 
   5  18   1        0.05       -0.08      1.06 o 
  -5  19   1       15.94       19.55      4.12 o 
  -4  19   1        0.71        1.06      0.56 o 
  -3  19   1       25.97       22.72      2.44 o 
  -2  19   1      152.11      149.69      3.65 o 
  -1  19   1       53.35       52.41      2.38 o 
   0  19   1      138.41      137.47      3.19 o 
   1  19   1        0.21       -0.35      1.23 o 
   2  19   1       62.66       62.16      2.25 o 
   3  19   1       81.06       78.40      3.18 o 
   4  19   1       12.94       11.97      1.95 o 
   5  19   1       11.77       11.91      4.06 o 
  -5  20   1       33.75       43.16      4.94 o 
  -4  20   1        2.66        3.83      0.86 o 
  -3  20   1       81.48       83.80      2.48 o 
  -2  20   1        1.90        2.64      1.69 o 
  -1  20   1       53.88       57.93      2.38 o 
   0  20   1      171.00      175.87      3.60 o 
   1  20   1        0.89        0.82      1.02 o 
   2  20   1        5.98        7.79      1.24 o 
   3  20   1        2.25        1.09      0.84 o 
   4  20   1        8.48        5.41      1.73 o 
   5  20   1       32.89       35.77      5.12 o 
  -5  21   1       18.80       23.90      5.06 o 
  -4  21   1       24.52       25.07      5.10 o 
  -3  21   1        1.05        0.15      1.18 o 
  -2  21   1        8.35        6.19      1.54 o 
  -1  21   1        0.02       -0.09      1.25 o 
   0  21   1      273.74      279.51      5.47 o 
   1  21   1      162.16      163.80      4.10 o 
   2  21   1        0.03        0.57      1.12 o 
   3  21   1       32.50       32.07      1.81 o 
   4  21   1       12.19        8.97      2.31 o 
   5  21   1        0.71        1.72      3.05 o 
  -5  22   1       14.44       18.62      4.49 o 
  -4  22   1        4.69        4.36      3.48 o 
  -3  22   1        1.77        2.66      1.20 o 
  -2  22   1       15.23        8.61      1.71 o 
  -1  22   1       82.35       78.10      3.58 o 
   0  22   1       20.83       20.79      2.67 o 
   1  22   1       14.41       11.36      1.79 o 
   2  22   1       22.46       23.78      3.75 o 
   3  22   1        0.00        0.35      0.72 o 
   4  22   1        0.32       -0.64      1.44 o 
   5  22   1        7.18       10.53      4.05 o 
  -4  23   1        5.93       10.50      4.13 o 
  -3  23   1        1.37        2.10      1.61 o 
  -2  23   1        1.18        1.82      1.69 o 
  -1  23   1       36.24       38.44      2.27 o 
   0  23   1       45.22       47.35      2.62 o 
   1  23   1        3.47        3.26      2.01 o 
   2  23   1       29.13       37.47      1.90 o 
   3  23   1        1.01        0.46      2.21 o 
   4  23   1        0.29        1.10      1.52 o 
  -4  24   1       19.41       17.75      7.55 o 
  -3  24   1        1.88       -0.04      0.72 o 
  -2  24   1       13.81       18.29      1.96 o 
  -1  24   1       49.64       53.89      3.11 o 
   0  24   1      112.56      114.99      3.60 o 
   1  24   1        0.08       -0.99      1.51 o 
   2  24   1       35.73       35.55      2.01 o 
   3  24   1        0.66       -0.38      2.22 o 
   4  24   1        2.62        3.62      3.68 o 
  -4  25   1        7.85        2.08      4.16 o 
  -3  25   1        4.32        5.25      2.16 o 
  -2  25   1        1.58       -0.18      1.56 o 
  -1  25   1       59.55       58.07      2.98 o 
   0  25   1        0.43        0.08      1.18 o 
   1  25   1        2.52        1.15      1.27 o 
   2  25   1        0.72        0.59      1.22 o 
   3  25   1        3.19        3.36      2.95 o 
   4  25   1        0.36       -1.80      5.30 o 
  -3  26   1        9.37        6.91      3.81 o 
  -2  26   1        0.68        0.89      1.20 o 
  -1  26   1      115.63      109.40      3.73 o 
   0  26   1        2.43        0.86      1.94 o 
   1  26   1        2.60        2.66      1.69 o 
   2  26   1        0.26        0.22      0.83 o 
   3  26   1       15.35        7.02      5.18 o 
  -3  27   1        0.43        1.05      2.97 o 
  -2  27   1        0.15        0.85      1.62 o 
  -1  27   1       19.44       16.13      4.03 o 
   0  27   1        0.01       -1.04      1.81 o 
   1  27   1       44.27       47.87      2.62 o 
   2  27   1       25.41       29.11      6.01 o 
   3  27   1        1.10        2.19      4.02 o 
  -2  28   1        0.07        0.20      1.24 o 
  -1  28   1       18.53       21.16      2.58 o 
   0  28   1       32.55       38.99      3.94 o 
   1  28   1       12.13       12.40      2.26 o 
   2  28   1        0.15       -1.65      2.98 o 
  -1  29   1       25.90       32.10      4.72 o 
   0  29   1       11.84       14.53      2.25 o 
   1  29   1        0.00        0.61      1.43 o 
  -6   0   2      114.21      122.02      3.72 o 
  -4   0   2      260.11      266.43      4.54 o 
  -2   0   2     3354.48     3546.66     73.64 o 
   0   0   2     2074.09     2169.15     27.80 o 
   2   0   2      260.63      216.46      3.96 o 
   4   0   2      217.93      217.26      3.31 o 
   6   0   2      100.30      104.35      6.42 o 
  -7   1   2       37.39       37.57      1.93 o 
  -6   1   2       34.54       38.20      1.78 o 
  -5   1   2      285.34      301.48      3.95 o 
  -4   1   2        0.01        0.00      0.59 o 
  -3   1   2        2.26        4.67      0.99 o 
  -2   1   2     1751.14     1721.16     24.48 o 
  -1   1   2     1814.90     1846.81     19.82 o 
   0   1   2     1637.53     1645.53     14.10 o 
   1   1   2     2265.68     2191.65     15.28 o 
   2   1   2       26.56       24.52      0.57 o 
   3   1   2       59.51       58.39      1.17 o 
   4   1   2        1.07        1.66      0.91 o 
   5   1   2      122.68      124.07      2.31 o 
   6   1   2      152.34      162.22      4.29 o 
   7   1   2        2.50        2.62      1.22 o 
  -7   2   2        1.22        0.95      1.14 o 
  -6   2   2       87.37       95.24      2.45 o 
  -5   2   2       38.30       41.20      1.66 o 
  -4   2   2      116.57      129.41      1.96 o 
  -3   2   2     1156.14     1260.58     17.59 o 
  -2   2   2     1117.01     1136.97     12.04 o 
  -1   2   2     2494.37     2547.05     33.80 o 
   0   2   2     2829.16     2642.20     19.82 o 
   1   2   2     1786.90     1789.99     15.29 o 
   2   2   2      144.55      115.82      1.31 o 
   3   2   2      175.24      169.75      1.86 o 
   4   2   2      390.94      402.87      4.11 o 
   5   2   2       20.09       20.64      1.58 o 
   6   2   2        0.02        0.05      0.88 o 
   7   2   2       10.86       10.38      1.64 o 
  -7   3   2        6.81        3.40      1.36 o 
  -6   3   2       40.02       35.99      1.74 o 
  -5   3   2       98.74       96.14      2.59 o 
  -4   3   2      172.72      174.87      2.82 o 
  -3   3   2       65.61       75.92      3.47 o 
  -2   3   2      456.50      513.18      6.57 o 
  -1   3   2     1831.18     1813.18     18.42 o 
   0   3   2      280.60      276.95      2.48 o 
   1   3   2      708.71      607.35      5.58 o 
   2   3   2      285.14      307.06      6.35 o 
   3   3   2        0.24        0.61      0.48 o 
   4   3   2       27.33       29.22      1.49 o 
   5   3   2      269.19      275.97      4.14 o 
   6   3   2        9.99       10.24      1.30 o 
   7   3   2        8.87        5.38      2.51 o 
  -7   4   2       11.84        9.59      1.81 o 
  -6   4   2      100.94      102.71      3.04 o 
  -5   4   2        1.35        0.61      0.77 o 
  -4   4   2        0.35        0.35      0.67 o 
  -3   4   2       42.76       45.27      3.10 o 
  -2   4   2      208.65      208.53      2.90 o 
  -1   4   2     5607.88     5470.43     64.68 o 
   0   4   2    13961.88    13500.23    148.95 o 
   1   4   2    16633.93    16667.42    198.73 o 
   2   4   2     2275.22     2304.38     18.35 o 
   3   4   2      219.16      231.17      4.95 o 
   4   4   2        2.19        1.61      0.83 o 
   5   4   2      169.94      170.69      2.55 o 
   6   4   2        0.77       -0.16      0.78 o 
   7   4   2        2.67        3.81      2.98 o 
  -7   5   2       13.89       17.19      3.74 o 
  -6   5   2        1.65        1.91      1.25 o 
  -5   5   2       19.61       21.83      1.66 o 
  -4   5   2      155.95      152.72      5.43 o 
  -3   5   2        2.61        1.34      1.13 o 
  -2   5   2        5.88       14.58      1.01 o 
  -1   5   2      763.21      678.64     13.39 o 
   0   5   2    14257.25    13789.33    158.71 o 
   1   5   2     7454.24     7234.72     92.79 o 
   2   5   2      228.06      277.06      6.58 o 
   3   5   2      319.01      333.49      6.78 o 
   4   5   2       13.51       14.31      0.75 o 
   5   5   2       10.59       11.31      1.27 o 
   6   5   2        8.72        6.85      1.35 o 
   7   5   2       17.85       14.15      3.27 o 
  -7   6   2       26.65       23.92      3.01 o 
  -6   6   2       31.33       35.48      1.99 o 
  -5   6   2       27.55       30.87      2.06 o 
  -4   6   2      338.06      363.35      6.14 o 
  -3   6   2      450.34      419.13      6.90 o 
  -2   6   2       72.58       61.27      1.34 o 
  -1   6   2      469.40      430.89      3.84 o 
   0   6   2     1939.84     1911.45     16.34 o 
   1   6   2     1202.76     1175.56     11.82 o 
   2   6   2     2059.62     2193.27     26.63 o 
   3   6   2      629.80      708.90      7.55 o 
   4   6   2       24.86       24.96      1.11 o 
   5   6   2       16.90       17.14      0.83 o 
   6   6   2        1.26        1.45      0.81 o 
   7   6   2       57.04       60.36      5.38 o 
  -7   7   2        2.09        3.09      1.82 o 
  -6   7   2       23.91       23.17      1.97 o 
  -5   7   2      117.61      115.31      3.48 o 
  -4   7   2      141.38      126.16      3.43 o 
  -3   7   2      715.82      693.34      7.40 o 
  -2   7   2      216.13      209.15      2.70 o 
  -1   7   2      161.17      156.26      2.21 o 
   0   7   2      158.31      158.62      1.96 o 
   1   7   2       97.58       86.02      1.53 o 
   2   7   2      238.98      229.40      4.15 o 
   3   7   2      109.59      101.95      2.45 o 
   4   7   2        5.34        6.59      0.55 o 
   5   7   2        1.26        0.92      0.66 o 
   6   7   2        0.89        0.80      0.81 o 
   7   7   2       30.13       34.31      4.17 o 
  -7   8   2        2.61        1.23      1.45 o 
  -6   8   2        0.00        0.26      1.24 o 
  -5   8   2      376.46      363.62      5.98 o 
  -4   8   2     1295.02     1295.78     19.27 o 
  -3   8   2      229.89      245.75      2.75 o 
  -2   8   2      523.62      504.50      5.82 o 
  -1   8   2       12.11       10.36      0.86 o 
   0   8   2        1.71        5.37      0.65 o 
   1   8   2       94.24       92.45      1.50 o 
   2   8   2      118.78      117.00      5.73 o 
   3   8   2      151.28      160.11      3.67 o 
   4   8   2       13.08       13.53      1.75 o 
   5   8   2        4.40        4.22      0.57 o 
   6   8   2        7.30        6.04      1.73 o 
   7   8   2        0.89       -1.51      3.35 o 
  -7   9   2        1.61        0.01      2.92 o 
  -6   9   2        3.14        2.70      1.56 o 
  -5   9   2        7.71        6.89      1.53 o 
  -4   9   2        7.30        4.68      2.16 o 
  -3   9   2      161.84      149.96      4.39 o 
  -2   9   2      226.12      235.77      3.31 o 
  -1   9   2       18.89       23.11      1.54 o 
   0   9   2       59.88       64.89      1.37 o 
   1   9   2     5170.31     5407.32     50.91 o 
   2   9   2     3627.56     3732.17     47.20 o 
   3   9   2      438.07      447.09      6.40 o 
   4   9   2      154.10      153.42      3.58 o 
   5   9   2        0.32       -0.13      1.84 o 
   6   9   2       27.81       33.32      2.45 o 
   7   9   2        1.20        1.03      1.80 o 
  -7  10   2       21.27       37.36      7.01 o 
  -6  10   2        1.81        1.31      0.99 o 
  -5  10   2        5.46        4.70      1.29 o 
  -4  10   2        6.90        6.42      0.59 o 
  -3  10   2        3.59        2.89      0.57 o 
  -2  10   2      234.64      233.07      3.47 o 
  -1  10   2      161.00      141.63      2.17 o 
   0  10   2        6.72        9.57      0.98 o 
   1  10   2      101.03       74.94      3.80 o 
   2  10   2     2407.43     2465.20     32.17 o 
   3  10   2      209.41      219.76      3.76 o 
   4  10   2       25.53       24.15      2.27 o 
   5  10   2        3.84        3.51      1.56 o 
   6  10   2        3.51        3.75      2.24 o 
  -6  11   2        0.05       -0.38      0.88 o 
  -5  11   2       19.49       18.94      1.57 o 
  -4  11   2      180.72      184.34      3.70 o 
  -3  11   2       32.53       32.73      1.76 o 
  -2  11   2        8.45        7.48      1.20 o 
  -1  11   2        6.42        7.49      1.20 o 
   0  11   2      113.71      110.50      1.97 o 
   1  11   2      988.85     1113.58     11.11 o 
   2  11   2      487.57      530.89      6.53 o 
   3  11   2      100.21       89.06      3.25 o 
   4  11   2        0.87        1.37      1.27 o 
   5  11   2       11.64       12.81      1.73 o 
   6  11   2        0.02       -0.52      1.58 o 
  -6  12   2        5.90        7.84      2.61 o 
  -5  12   2       39.64       40.93      4.40 o 
  -4  12   2       75.42       65.99      1.28 o 
  -3  12   2      855.14      837.29      8.62 o 
  -2  12   2      463.83      470.74      6.47 o 
  -1  12   2      152.25      164.20      4.28 o 
   0  12   2       53.20       47.66      1.46 o 
   1  12   2      183.74      173.55      2.56 o 
   2  12   2      271.07      294.47      3.16 o 
   3  12   2        2.28        2.57      1.97 o 
   4  12   2        4.03        3.45      1.80 o 
   5  12   2        3.68        3.01      1.80 o 
   6  12   2        1.22        1.15      1.46 o 
  -6  13   2        1.08        1.89      2.98 o 
  -5  13   2       39.76       28.61      3.12 o 
  -4  13   2      299.99      287.96      8.64 o 
  -3  13   2      611.98      588.46     22.13 o 
  -2  13   2      128.55      126.24      2.86 o 
  -1  13   2       74.00       68.69      1.96 o 
   0  13   2        9.96       14.33      1.39 o 
   1  13   2       69.26       63.64      1.46 o 
   2  13   2        5.68        7.92      0.73 o 
   3  13   2       50.34       52.12      3.04 o 
   4  13   2      172.20      162.13      5.48 o 
   5  13   2        1.50        1.84      1.48 o 
   6  13   2        1.35        0.45      1.40 o 
  -6  14   2       11.78        0.14      6.22 o 
  -5  14   2       84.05       80.86      6.03 o 
  -4  14   2      153.53      162.57      4.07 o 
  -3  14   2      172.22      163.38      4.05 o 
  -2  14   2      320.58      309.77      4.74 o 
  -1  14   2      169.19      177.62      2.88 o 
   0  14   2      473.13      458.65      5.82 o 
   1  14   2       60.24       57.72      1.53 o 
   2  14   2      179.68      197.54      2.44 o 
   3  14   2       61.02       67.90      3.88 o 
   4  14   2        2.36        4.31      1.96 o 
   5  14   2       13.76       11.44      2.58 o 
   6  14   2       10.55        8.13      3.19 o 
  -6  15   2       22.39        0.12      6.47 o 
  -5  15   2       30.39       27.21      2.56 o 
  -4  15   2       59.77       53.63      2.46 o 
  -3  15   2      158.23      153.07      3.28 o 
  -2  15   2        8.23        6.61      1.46 o 
  -1  15   2       61.58       67.43      2.09 o 
   0  15   2      155.19      160.50      3.42 o 
   1  15   2        1.62        1.82      1.07 o 
   2  15   2        3.82        5.63      0.90 o 
   3  15   2       27.27       28.77      3.46 o 
   4  15   2       75.22       67.65      2.83 o 
   5  15   2       17.33       18.25      2.13 o 
   6  15   2        1.07       -1.19      3.82 o 
  -6  16   2       42.65       60.01      8.88 o 
  -5  16   2        6.17        4.19      1.43 o 
  -4  16   2       58.56       62.61      2.35 o 
  -3  16   2        5.21        3.44      1.65 o 
  -2  16   2       27.10       22.55      2.50 o 
  -1  16   2       24.06       28.21      1.57 o 
   0  16   2       65.77       73.01      2.35 o 
   1  16   2       38.97       38.85      1.65 o 
   2  16   2      113.34      106.17      2.68 o 
   3  16   2      144.90      128.55      5.31 o 
   4  16   2        2.74        2.45      1.56 o 
   5  16   2        1.71        4.86      1.73 o 
   6  16   2        0.03       -0.36      2.81 o 
  -6  17   2        1.24        0.16      4.40 o 
  -5  17   2       37.58       43.34      4.92 o 
  -4  17   2       20.76       20.64      2.37 o 
  -3  17   2       90.99       98.54      2.53 o 
  -2  17   2      306.47      314.29      5.94 o 
  -1  17   2       75.01       79.27      2.57 o 
   0  17   2        0.86        1.27      1.21 o 
   1  17   2        3.16        2.66      0.98 o 
   2  17   2        1.53        1.30      0.87 o 
   3  17   2        0.04       -0.74      2.38 o 
   4  17   2        0.32        0.57      1.69 o 
   5  17   2        3.85        5.39      2.27 o 
   6  17   2        0.19        3.64      3.85 o 
  -6  18   2        1.47       -0.18      7.35 o 
  -5  18   2       52.27       70.12      6.20 o 
  -4  18   2        0.12        0.07      0.54 o 
  -3  18   2        0.31        0.16      0.82 o 
  -2  18   2      109.70      101.09      2.82 o 
  -1  18   2       80.69       77.96      2.33 o 
   0  18   2      100.88      102.34      3.00 o 
   1  18   2        7.61       11.54      1.44 o 
   2  18   2        6.93        6.80      1.00 o 
   3  18   2        1.46       -0.34      1.91 o 
   4  18   2       13.62       14.32      3.03 o 
   5  18   2        4.36        3.17      2.20 o 
  -5  19   2       27.20       36.02      5.62 o 
  -4  19   2        0.79        0.21      0.50 o 
  -3  19   2       16.68       17.28      2.06 o 
  -2  19   2       78.00       75.61      3.05 o 
  -1  19   2       34.57       38.34      2.11 o 
   0  19   2       67.12       67.58      2.72 o 
   1  19   2        1.74        0.80      1.20 o 
   2  19   2       62.47       66.58      1.77 o 
   3  19   2       25.06       24.75      3.70 o 
   4  19   2       18.53       20.34      6.13 o 
   5  19   2        7.24       12.20      2.08 o 
  -5  20   2        7.54       17.04      6.16 o 
  -4  20   2        9.73        6.31      1.32 o 
  -3  20   2        0.21       -0.17      1.67 o 
  -2  20   2        5.94        6.37      1.44 o 
  -1  20   2       17.66       20.92      1.77 o 
   0  20   2       64.26       60.04      2.59 o 
   1  20   2        0.13        0.27      0.77 o 
   2  20   2      117.78      108.98      2.35 o 
   3  20   2       14.27       11.36      1.70 o 
   4  20   2        0.34        0.45      1.48 o 
   5  20   2        0.70        0.19      1.44 o 
  -5  21   2        7.77       13.54      5.18 o 
  -4  21   2       59.12       59.57      3.14 o 
  -3  21   2       49.86       46.13      2.22 o 
  -2  21   2        2.27        2.75      1.57 o 
  -1  21   2        7.26        7.80      1.60 o 
   0  21   2      131.67      134.93      3.50 o 
   1  21   2        0.68        0.17      0.87 o 
   2  21   2        6.73        4.27      1.07 o 
   3  21   2        2.07        1.46      0.75 o 
   4  21   2        6.89        2.31      1.77 o 
   5  21   2        0.36        1.28      3.39 o 
  -5  22   2        0.52        4.19      4.54 o 
  -4  22   2        4.47        3.73      3.18 o 
  -3  22   2       26.55       27.36      2.43 o 
  -2  22   2        0.76        0.70      1.15 o 
  -1  22   2      141.11      139.24      4.02 o 
   0  22   2        4.15        3.23      1.55 o 
   1  22   2        2.47        1.31      1.20 o 
   2  22   2       28.68       26.76      1.52 o 
   3  22   2        1.78        0.91      2.35 o 
   4  22   2        7.26        4.67      3.84 o 
  -4  23   2       17.54       28.10      4.81 o 
  -3  23   2        2.13        3.53      1.28 o 
  -2  23   2       42.19       44.82      2.60 o 
  -1  23   2        1.59        1.53      1.79 o 
   0  23   2        1.18        0.80      1.47 o 
   1  23   2      135.06      132.31      3.31 o 
   2  23   2        4.39        2.46      1.12 o 
   3  23   2        0.00        1.00      2.75 o 
   4  23   2        0.53        2.07      3.02 o 
  -4  24   2        0.43        1.31      2.97 o 
  -3  24   2        3.26        2.71      1.50 o 
  -2  24   2        0.32        1.10      1.36 o 
  -1  24   2       88.90       86.03      4.20 o 
   0  24   2        0.61        1.70      1.51 o 
   1  24   2      105.00      112.82      3.08 o 
   2  24   2        0.01        0.17      1.41 o 
   3  24   2       27.87       32.93      6.19 o 
   4  24   2        0.95        2.28      3.53 o 
  -4  25   2        7.86        4.02      3.49 o 
  -3  25   2        3.91        4.72      1.43 o 
  -2  25   2        1.33        0.62      1.46 o 
  -1  25   2        8.62        6.98      2.52 o 
   0  25   2        8.97        9.04      1.83 o 
   1  25   2       23.03       28.01      3.04 o 
   2  25   2       41.92       36.81      2.36 o 
   3  25   2        2.39        0.86      2.98 o 
  -3  26   2        1.68        1.13      1.30 o 
  -2  26   2        5.10        4.37      1.64 o 
  -1  26   2       16.98       21.38      2.31 o 
   0  26   2        2.08        3.97      2.03 o 
   1  26   2       11.29       11.00      2.00 o 
   2  26   2        4.53        2.41      2.70 o 
   3  26   2        0.04        1.95      2.91 o 
  -3  27   2        4.78        4.77      3.81 o 
  -2  27   2       14.56       16.26      3.25 o 
  -1  27   2        8.43        5.88      1.83 o 
   0  27   2        0.02       -0.05      1.06 o 
   1  27   2        5.94        6.93      1.63 o 
   2  27   2       14.25       10.55      3.81 o 
  -2  28   2        0.54        1.16      1.61 o 
  -1  28   2        6.83        4.24      1.74 o 
   0  28   2        4.28        5.09      1.88 o 
   1  28   2        0.53        0.54      1.29 o 
   2  28   2        8.93        8.67      4.46 o 
  -1  29   2        8.86        4.20      1.99 o 
   0  29   2        0.25       -1.41      2.15 o 
   1  29   2       14.81       11.95      2.36 o 
  -7   0   3        7.83        8.04      1.86 o 
  -5   0   3        0.07       -0.15      1.02 o 
  -3   0   3     1280.10     1397.12     21.08 o 
  -1   0   3     1943.54     1857.12     24.78 o 
   1   0   3     2599.42     2510.91     23.95 o 
   3   0   3     1174.89     1243.34     12.91 o 
   5   0   3      248.49      263.45      5.38 o 
   7   0   3       11.46        7.98      1.91 o 
  -7   1   3        6.90        4.50      1.40 o 
  -6   1   3        5.32        5.83      1.25 o 
  -5   1   3        2.04        3.14      0.95 o 
  -4   1   3       21.66       24.67      1.34 o 
  -3   1   3      123.64      129.91      3.31 o 
  -2   1   3       57.68       65.61      2.70 o 
  -1   1   3      843.48      750.35      8.20 o 
   0   1   3     1780.65     1810.38     15.04 o 
   1   1   3      243.73      234.14      1.95 o 
   2   1   3        8.68        9.47      0.52 o 
   3   1   3       64.62       80.78      4.47 o 
   4   1   3      113.80      126.49      1.82 o 
   5   1   3       10.35       11.00      1.18 o 
   6   1   3      407.59      418.29      6.80 o 
   7   1   3        8.53        4.19      1.55 o 
  -7   2   3        1.27        0.71      0.90 o 
  -6   2   3       85.30       92.03      2.87 o 
  -5   2   3        0.04        0.16      0.73 o 
  -4   2   3       80.24       84.55      2.15 o 
  -3   2   3        0.19       -0.66      0.82 o 
  -2   2   3     3524.31     3846.09     46.77 o 
  -1   2   3     1020.57      897.18     59.31 o 
   0   2   3     1242.33     1215.42      9.10 o 
   1   2   3     1865.82     1802.80     22.38 o 
   2   2   3      126.98      128.82      1.43 o 
   3   2   3        6.12        9.90      0.64 o 
   4   2   3       54.02       59.26      1.30 o 
   5   2   3       18.02       19.41      1.48 o 
   6   2   3        3.13        1.52      1.65 o 
   7   2   3        1.27        0.26      2.12 o 
  -7   3   3        4.21        3.12      1.55 o 
  -6   3   3       10.35       10.02      1.45 o 
  -5   3   3       17.58       14.57      1.18 o 
  -4   3   3       39.66       42.42      1.43 o 
  -3   3   3      936.94     1025.33     12.60 o 
  -2   3   3     1262.13     1390.13     18.39 o 
  -1   3   3     1952.41     1938.63     19.88 o 
   0   3   3     1178.09     1106.12     11.68 o 
   1   3   3     2824.95     2714.73     21.36 o 
   2   3   3       24.60       28.32      1.02 o 
   3   3   3        0.73        2.95      0.65 o 
   4   3   3       12.32       13.42      1.10 o 
   5   3   3       69.45       76.41      2.32 o 
   6   3   3       35.37       37.33      2.12 o 
   7   3   3        1.51        0.34      2.95 o 
  -7   4   3        4.77        5.06      1.63 o 
  -6   4   3       11.17       12.62      1.64 o 
  -5   4   3       48.34       54.74      1.82 o 
  -4   4   3        3.36        2.90      0.86 o 
  -3   4   3      137.63      127.62      3.71 o 
  -2   4   3        7.01       17.95      2.99 o 
  -1   4   3      630.03      629.60      6.69 o 
   0   4   3       36.32       38.23      0.87 o 
   1   4   3       67.45       64.31      1.44 o 
   2   4   3      204.31      200.29      3.25 o 
   3   4   3        0.09        0.17      0.36 o 
   4   4   3        9.46        9.83      0.82 o 
   5   4   3        7.71        9.67      1.01 o 
   6   4   3       43.87       39.28      1.67 o 
   7   4   3        5.19        3.92      3.08 o 
  -7   5   3       20.50       23.82      2.69 o 
  -6   5   3        1.19        0.94      1.35 o 
  -5   5   3       36.81       45.65      2.14 o 
  -4   5   3      201.79      197.25     19.86 o 
  -3   5   3       29.65       28.46      1.81 o 
  -2   5   3      621.14      627.86      9.80 o 
  -1   5   3     1746.15     1793.18     21.24 o 
   0   5   3     3256.53     3357.19     29.70 o 
   1   5   3     1073.39     1122.04     12.06 o 
   2   5   3     1382.25     1559.80     14.65 o 
   3   5   3      101.81      108.45      1.59 o 
   4   5   3       36.99       38.18      1.06 o 
   5   5   3       57.94       58.78      1.78 o 
   6   5   3       63.92       68.30      1.83 o 
   7   5   3        5.19        7.48      2.96 o 
  -7   6   3        4.26        1.33      3.55 o 
  -6   6   3        1.36        0.58      1.23 o 
  -5   6   3       16.97       18.10      1.87 o 
  -4   6   3       23.68       27.83      2.49 o 
  -3   6   3       81.18       67.49      2.82 o 
  -2   6   3      239.57      220.78      3.62 o 
  -1   6   3        2.58        1.20      0.54 o 
   0   6   3      149.21      145.24      3.49 o 
   1   6   3     1591.73     1550.97     12.18 o 
   2   6   3       24.72       29.49      1.58 o 
   3   6   3       93.26      107.25      4.35 o 
   4   6   3        1.91        1.10      0.44 o 
   5   6   3       75.60       69.60      2.70 o 
   6   6   3        3.43        3.53      0.88 o 
   7   6   3       80.90       87.19      5.16 o 
  -7   7   3        0.83       -0.07      1.64 o 
  -6   7   3       22.80       27.74      2.08 o 
  -5   7   3        2.07        1.24      1.13 o 
  -4   7   3        2.65        2.60      1.74 o 
  -3   7   3       87.40       94.85      8.41 o 
  -2   7   3      113.46      117.12      2.75 o 
  -1   7   3      457.51      474.11     17.22 o 
   0   7   3      457.89      404.26      4.56 o 
   1   7   3      598.74      583.33      4.83 o 
   2   7   3      736.57      731.67      8.54 o 
   3   7   3      375.64      409.39      4.79 o 
   4   7   3       16.34       14.44      1.85 o 
   5   7   3      128.92      121.89      3.49 o 
   6   7   3       11.69        9.98      1.95 o 
   7   7   3       35.93       41.18      4.45 o 
  -7   8   3       15.49       12.29      3.28 o 
  -6   8   3        5.93        5.03      1.48 o 
  -5   8   3      134.53      129.48      4.93 o 
  -4   8   3      281.71      268.57      8.17 o 
  -3   8   3      190.10      187.97      3.70 o 
  -2   8   3        1.06        0.15      0.84 o 
  -1   8   3      551.56      532.89      6.00 o 
   0   8   3      105.95      101.20      2.02 o 
   1   8   3       48.56       50.27      1.14 o 
   2   8   3      852.59      824.41     10.81 o 
   3   8   3        1.05        0.45      0.92 o 
   4   8   3        7.75        4.53      1.41 o 
   5   8   3        2.71        0.97      1.48 o 
   6   8   3       23.95       29.21      3.22 o 
   7   8   3        6.56        4.55      3.68 o 
  -7   9   3        3.13        2.85      1.45 o 
  -6   9   3        0.68       -0.39      1.50 o 
  -5   9   3       61.32       59.17      2.87 o 
  -4   9   3       44.64       40.91      6.83 o 
  -3   9   3      144.24      136.60      3.19 o 
  -2   9   3      703.42      709.97     13.36 o 
  -1   9   3        3.43        1.25      0.62 o 
   0   9   3     1237.29     1286.82     12.91 o 
   1   9   3      275.97      248.12      3.57 o 
   2   9   3      254.07      225.30      5.00 o 
   3   9   3        6.11        6.10      1.63 o 
   4   9   3       77.22       82.20      3.05 o 
   5   9   3       42.68       42.30      2.47 o 
   6   9   3        9.23       10.54      2.13 o 
  -6  10   3        4.90        6.99      2.09 o 
  -5  10   3        0.39        0.27      1.24 o 
  -4  10   3      113.26      106.70      5.24 o 
  -3  10   3      131.99      122.12      3.03 o 
  -2  10   3      557.44      540.93      6.03 o 
  -1  10   3     1389.58     1415.74     13.05 o 
   0  10   3      141.53      152.05      3.21 o 
   1  10   3     5051.23     5419.01     59.61 o 
   2  10   3     1716.04     1724.92     22.08 o 
   3  10   3       70.34       81.49      2.40 o 
   4  10   3       62.06       61.57      2.40 o 
   5  10   3        0.00        0.10      1.48 o 
   6  10   3       10.04        6.69      1.90 o 
  -6  11   3        6.43        3.16      1.76 o 
  -5  11   3        8.37       10.41      1.80 o 
  -4  11   3       17.14       14.77      2.52 o 
  -3  11   3       10.12        8.59      1.88 o 
  -2  11   3      341.20      314.31      4.01 o 
  -1  11   3      599.36      572.36      5.83 o 
   0  11   3      312.60      316.38      3.59 o 
   1  11   3      392.95      359.93      6.50 o 
   2  11   3      182.73      202.73      7.65 o 
   3  11   3       31.31       46.70      2.73 o 
   4  11   3       16.17       13.26      2.06 o 
   5  11   3        0.41       -0.04      1.27 o 
   6  11   3        0.53        0.62      1.70 o 
  -6  12   3        1.00       -0.32      1.68 o 
  -5  12   3       26.36       29.48      3.07 o 
  -4  12   3       32.17       27.33      2.93 o 
  -3  12   3      156.88      148.68      3.97 o 
  -2  12   3       24.90       26.30      1.23 o 
  -1  12   3      287.48      301.44      3.89 o 
   0  12   3        0.14        0.33      0.61 o 
   1  12   3        0.79       -0.35      0.65 o 
   2  12   3        6.11        9.07      2.22 o 
   3  12   3       61.00       67.27      3.45 o 
   4  12   3        5.48        2.77      1.57 o 
   5  12   3        9.50        5.44      2.02 o 
   6  12   3        0.31       -0.37      1.40 o 
  -6  13   3        0.18        0.46      1.22 o 
  -5  13   3        0.37        0.38      1.77 o 
  -4  13   3      200.39      189.72      4.56 o 
  -3  13   3      794.41      746.50     21.24 o 
  -2  13   3      138.90      134.91      2.11 o 
  -1  13   3       65.79       70.82      1.69 o 
   0  13   3      170.06      167.01      2.52 o 
   1  13   3      226.24      229.63      3.55 o 
   2  13   3       27.53       30.62      1.25 o 
   3  13   3        0.34        0.56      2.68 o 
   4  13   3       11.13        4.78      2.04 o 
   5  13   3       18.71       14.02      3.23 o 
   6  13   3        0.28        1.43      1.68 o 
  -6  14   3        6.59        4.65      1.59 o 
  -5  14   3       29.18       19.40      7.65 o 
  -4  14   3        9.99       12.93      2.02 o 
  -3  14   3       50.15       47.97      2.45 o 
  -2  14   3      150.75      150.89      3.36 o 
  -1  14   3       21.48       22.64      1.18 o 
   0  14   3       16.20       25.38      1.84 o 
   1  14   3        0.08        0.69      0.72 o 
   2  14   3       27.48       22.29      1.07 o 
   3  14   3       15.36       13.61      3.47 o 
   4  14   3      150.30      142.29      3.81 o 
   5  14   3       36.62       36.43      2.76 o 
   6  14   3        0.36        0.32      1.60 o 
  -6  15   3        2.57       -0.16      4.00 o 
  -5  15   3       34.88       38.24      3.87 o 
  -4  15   3        8.83       10.30      2.32 o 
  -3  15   3      458.34      471.24      5.87 o 
  -2  15   3      102.96      106.35      2.58 o 
  -1  15   3        0.15        0.80      0.76 o 
   0  15   3        0.08       -0.55      0.87 o 
   1  15   3        6.13        3.76      0.79 o 
   2  15   3      378.18      369.95      5.51 o 
   3  15   3      436.32      416.45      9.10 o 
   4  15   3        1.48        3.33      1.89 o 
   5  15   3        7.56        8.56      2.10 o 
   6  15   3        6.22        5.68      2.97 o 
  -6  16   3        1.32       -0.04      3.76 o 
  -5  16   3        3.99        2.12      2.29 o 
  -4  16   3        7.99        8.22      1.47 o 
  -3  16   3      411.13      407.00      5.21 o 
  -2  16   3       57.53       60.32      2.73 o 
  -1  16   3       62.05       64.08      1.68 o 
   0  16   3      163.78      171.86      3.51 o 
   1  16   3      165.91      174.17      2.74 o 
   2  16   3      161.53      174.08      3.29 o 
   3  16   3      523.03      497.39      9.72 o 
   4  16   3       77.52       76.67      4.00 o 
   5  16   3        1.11       -0.03      2.10 o 
   6  16   3        0.15        0.52      2.33 o 
  -6  17   3        5.17        0.08      6.57 o 
  -5  17   3        5.06        2.52      2.29 o 
  -4  17   3       11.56       11.76      1.81 o 
  -3  17   3       65.13       68.01      1.87 o 
  -2  17   3       28.97       27.42      2.20 o 
  -1  17   3       63.74       61.22      1.95 o 
   0  17   3      641.78      633.67      7.54 o 
   1  17   3      278.59      263.68      3.65 o 
   2  17   3       49.39       48.52      2.51 o 
   3  17   3        2.99        0.37      2.02 o 
   4  17   3       32.31       23.37      5.06 o 
   5  17   3        7.82        5.38      2.17 o 
  -5  18   3       10.42        9.33      3.05 o 
  -4  18   3       35.53       36.01      2.30 o 
  -3  18   3       36.44       34.03      1.67 o 
  -2  18   3      185.53      192.87      5.37 o 
  -1  18   3       28.17       30.83      1.52 o 
   0  18   3        0.38        0.39      1.16 o 
   1  18   3        1.23        0.55      0.91 o 
   2  18   3       60.38       57.30      2.08 o 
   3  18   3       94.59       98.87      4.64 o 
   4  18   3       32.61       29.18      2.60 o 
   5  18   3       15.69       10.41      2.54 o 
  -5  19   3       12.90        8.75      5.58 o 
  -4  19   3        7.44        5.93      1.68 o 
  -3  19   3       67.73       68.48      2.64 o 
  -2  19   3      345.71      380.01      8.95 o 
  -1  19   3       59.71       56.74      2.05 o 
   0  19   3      174.51      180.87      3.47 o 
   1  19   3       17.30       13.81      1.71 o 
   2  19   3       40.29       39.48      3.18 o 
   3  19   3      102.45       94.20      5.78 o 
   4  19   3        1.36        0.61      1.78 o 
   5  19   3       21.10       21.95      2.84 o 
  -5  20   3        1.28        2.71      4.89 o 
  -4  20   3       15.88       12.05      1.85 o 
  -3  20   3        1.09        1.89      1.16 o 
  -2  20   3      121.79      122.01      2.93 o 
  -1  20   3       11.99       12.23      1.40 o 
   0  20   3        7.17        9.34      1.66 o 
   1  20   3      175.18      179.52      3.25 o 
   2  20   3        1.23        1.41      1.22 o 
   3  20   3       13.68        6.67      3.41 o 
   4  20   3        1.60        2.51      2.09 o 
   5  20   3       10.11        5.85      3.15 o 
  -5  21   3        4.96        5.30      6.50 o 
  -4  21   3       43.46       43.67      2.50 o 
  -3  21   3        0.50        0.93      1.21 o 
  -2  21   3       11.80       14.27      1.80 o 
  -1  21   3       19.21       23.78      1.77 o 
   0  21   3       38.12       35.01      2.00 o 
   1  21   3       17.84       16.00      1.67 o 
   2  21   3        2.74        3.18      1.46 o 
   3  21   3       16.43        7.87      3.74 o 
   4  21   3       77.22       35.57     15.29 o 
   5  21   3       18.33       18.71      3.53 o 
  -4  22   3        4.97        3.84      1.39 o 
  -3  22   3       12.22       16.41      1.86 o 
  -2  22   3       58.35       56.93      2.17 o 
  -1  22   3       12.30       14.02      1.81 o 
   0  22   3       78.23       77.52      2.96 o 
   1  22   3        7.74        5.91      1.51 o 
   2  22   3        0.09        0.60      0.77 o 
   3  22   3       53.89       53.80      4.78 o 
   4  22   3        7.79        3.95      2.65 o 
  -4  23   3        3.79        3.33      2.07 o 
  -3  23   3        2.43        2.37      1.00 o 
  -2  23   3        4.10        3.12      1.72 o 
  -1  23   3       86.60       94.37      3.15 o 
   0  23   3        0.00       -0.23      1.19 o 
   1  23   3        0.05        0.80      1.01 o 
   2  23   3        5.45        4.21      1.39 o 
   3  23   3        0.75        1.67      2.63 o 
   4  23   3        2.88        1.84      3.42 o 
  -4  24   3        0.31        5.55      5.89 o 
  -3  24   3        5.21        5.24      1.74 o 
  -2  24   3        2.83        3.11      1.55 o 
  -1  24   3       19.68       20.63      2.81 o 
   0  24   3        1.86        1.44      1.40 o 
   1  24   3        2.22        2.07      1.31 o 
   2  24   3       11.84        5.57      2.16 o 
   3  24   3        0.82        1.10      2.58 o 
   4  24   3        0.74        4.33      3.86 o 
  -3  25   3       11.69       13.99      1.88 o 
  -2  25   3        0.38       -0.34      1.32 o 
  -1  25   3      235.91      260.67      5.02 o 
   0  25   3      103.24      112.37      3.66 o 
   1  25   3       10.91       10.29      1.77 o 
   2  25   3        2.73        1.87      2.51 o 
   3  25   3        2.41        2.13      3.14 o 
  -3  26   3        0.01        0.80      1.46 o 
  -2  26   3        1.64       -0.45      1.21 o 
  -1  26   3        1.03        1.61      1.69 o 
   0  26   3       10.61       12.42      1.93 o 
   1  26   3        7.68        5.46      1.51 o 
   2  26   3        1.93        3.54      3.18 o 
   3  26   3        0.25        3.05      3.06 o 
  -2  27   3        0.92        1.41      1.36 o 
  -1  27   3        0.29        0.49      1.47 o 
   0  27   3        3.41        3.69      1.59 o 
   1  27   3        0.07        1.35      1.48 o 
   2  27   3        0.53        1.13      3.27 o 
  -2  28   3       12.05        7.97      2.44 o 
  -1  28   3        4.97        2.45      1.68 o 
   0  28   3        3.44        1.35      1.74 o 
   1  28   3       14.42       13.39      2.59 o 
   0  29   3        1.24        0.70      1.43 o 
  -6   0   4       27.02       23.64      2.02 o 
  -4   0   4        3.55        2.95      0.96 o 
  -2   0   4      139.68      156.50      7.07 o 
   0   0   4     1441.50     1289.70     17.07 o 
   2   0   4        8.91       47.58      5.03 o 
   4   0   4      118.07      128.05      2.99 o 
   6   0   4        3.21        3.52      2.43 o 
  -7   1   4        1.34        1.37      1.27 o 
  -6   1   4        4.80        4.00      1.14 o 
  -5   1   4        1.07        0.79      0.81 o 
  -4   1   4       35.28       42.09      1.26 o 
  -3   1   4       97.04      113.60      3.50 o 
  -2   1   4        5.68       30.84     16.77 o 
  -1   1   4      234.41      227.85      3.13 o 
   0   1   4     2136.34     2249.97     19.46 o 
   1   1   4      233.27      255.26      2.24 o 
   2   1   4      801.36      797.78      6.39 o 
   3   1   4      782.81      831.74      6.44 o 
   4   1   4      151.96      168.80      2.15 o 
   5   1   4       27.99       30.21      1.33 o 
   6   1   4       36.02       31.80      2.00 o 
   7   1   4       15.38       14.84      2.97 o 
  -7   2   4        0.02       -0.66      1.46 o 
  -6   2   4       87.66       82.96      2.22 o 
  -5   2   4       62.63       73.45      1.78 o 
  -4   2   4       14.44       15.19      1.16 o 
  -3   2   4        6.64        5.53      2.03 o 
  -2   2   4     3566.51     3867.94     47.85 o 
  -1   2   4       71.05       75.49      1.50 o 
   0   2   4        0.62       -0.37      0.60 o 
   1   2   4       36.62       43.23      0.89 o 
   2   2   4      376.48      390.88      9.96 o 
   3   2   4      327.08      371.41      4.65 o 
   4   2   4       61.14       60.44      1.65 o 
   5   2   4      245.94      248.70      3.47 o 
   6   2   4       36.17       36.13      2.28 o 
   7   2   4        1.16        0.92      1.56 o 
  -7   3   4        2.91        3.07      1.57 o 
  -6   3   4       12.16       13.45      1.23 o 
  -5   3   4       93.67       92.88      2.43 o 
  -4   3   4       11.43       12.85      1.04 o 
  -3   3   4     1399.42     1516.19     76.30 o 
  -2   3   4      675.94      699.76     25.73 o 
  -1   3   4       57.28       47.32      1.03 o 
   0   3   4     2483.31     2463.55     28.01 o 
   1   3   4       16.74       15.28      0.75 o 
   2   3   4       37.81       38.99      1.44 o 
   3   3   4      298.80      312.80      3.10 o 
   4   3   4       14.90       16.74      1.02 o 
   5   3   4        0.48        1.20      1.02 o 
   6   3   4       96.85       94.18      2.09 o 
   7   3   4        0.07       -1.18      2.03 o 
  -7   4   4        0.01       -0.34      1.45 o 
  -6   4   4       38.46       38.74      2.04 o 
  -5   4   4      187.18      186.81      3.80 o 
  -4   4   4        2.20        2.13      0.70 o 
  -3   4   4      745.29      770.74      7.48 o 
  -2   4   4       33.69       35.70      2.42 o 
  -1   4   4     1138.62     1108.61     10.65 o 
   0   4   4      833.27      739.88      7.27 o 
   1   4   4        0.34        1.23      0.54 o 
   2   4   4       12.33       12.67      0.67 o 
   3   4   4       15.19       14.14      1.09 o 
   4   4   4       80.58       85.59      1.81 o 
   5   4   4       49.44       45.90      1.81 o 
   6   4   4        0.20       -0.36      0.69 o 
   7   4   4       18.51       25.52      5.45 o 
  -7   5   4       15.47       15.79      4.14 o 
  -6   5   4        6.69        7.20      1.60 o 
  -5   5   4      345.10      352.32      5.56 o 
  -4   5   4        0.02       -0.20      1.22 o 
  -3   5   4      199.00      202.72      6.47 o 
  -2   5   4        2.34        1.34      1.19 o 
  -1   5   4       29.69       24.79      0.89 o 
   0   5   4       92.54       91.25      1.46 o 
   1   5   4      590.41      541.31      4.75 o 
   2   5   4       55.48       65.11      1.10 o 
   3   5   4        3.27        4.28      0.49 o 
   4   5   4       16.99       17.50      1.08 o 
   5   5   4       55.05       54.48      1.47 o 
   6   5   4       18.03       21.10      2.38 o 
   7   5   4        3.31        3.73      2.88 o 
  -7   6   4        3.49        3.26      1.94 o 
  -6   6   4       10.00        7.97      2.35 o 
  -5   6   4       81.99       81.81      3.63 o 
  -4   6   4       19.57       23.11      2.31 o 
  -3   6   4      295.87      321.60      5.08 o 
  -2   6   4      674.38      703.68     10.01 o 
  -1   6   4       23.66       26.46      1.00 o 
   0   6   4      281.95      249.42      2.80 o 
   1   6   4      640.46      618.52      6.16 o 
   2   6   4     2001.81     2262.42     25.96 o 
   3   6   4      221.08      228.33      3.25 o 
   4   6   4        3.45        4.49      0.44 o 
   5   6   4       10.51       10.84      0.78 o 
   6   6   4       24.85       28.88      3.37 o 
   7   6   4        5.58        6.32      2.56 o 
  -7   7   4        3.11        2.94      2.32 o 
  -6   7   4        0.26        0.29      1.02 o 
  -5   7   4       59.55       58.53      2.76 o 
  -4   7   4       32.44       33.00      2.64 o 
  -3   7   4      238.40      238.29      4.11 o 
  -2   7   4      428.25      422.80     10.04 o 
  -1   7   4       87.84       92.38      2.00 o 
   0   7   4        0.17        0.65      0.50 o 
   1   7   4       25.70       36.95      1.43 o 
   2   7   4       10.78       19.80      4.19 o 
   3   7   4       10.29       15.33      1.70 o 
   4   7   4        9.14        7.87      1.49 o 
   5   7   4       28.86       30.01      2.21 o 
   6   7   4       34.74       35.67      2.64 o 
  -7   8   4       21.09       19.57      3.08 o 
  -6   8   4        3.86        2.07      1.27 o 
  -5   8   4        2.65        3.27      1.77 o 
  -4   8   4       33.22       24.32      4.24 o 
  -3   8   4       45.25       37.18      2.75 o 
  -2   8   4       23.72       24.55      3.62 o 
  -1   8   4     1540.27     1608.39     23.58 o 
   0   8   4        0.58        2.35      0.67 o 
   1   8   4      130.08      107.37      1.49 o 
   2   8   4       54.45       52.50      2.64 o 
   3   8   4        5.83        4.93      1.17 o 
   4   8   4       97.42       94.29      3.19 o 
   5   8   4       60.39       57.06      2.80 o 
   6   8   4        4.44        5.78      1.89 o 
  -7   9   4       45.03       51.97      3.53 o 
  -6   9   4        6.39        6.27      1.67 o 
  -5   9   4       11.48       11.51      2.97 o 
  -4   9   4       72.71       67.79      3.82 o 
  -3   9   4        3.04        4.15      1.45 o 
  -2   9   4     1069.49     1071.11     19.75 o 
  -1   9   4     1641.13     1694.55     18.78 o 
   0   9   4       43.64       59.89      1.80 o 
   1   9   4     1530.51     1473.41     12.23 o 
   2   9   4      445.59      406.03      5.56 o 
   3   9   4       30.17       34.12      2.29 o 
   4   9   4       69.49       61.20      2.47 o 
   5   9   4        9.17        7.17      2.01 o 
   6   9   4       10.85        6.40      2.29 o 
  -7  10   4        1.36        0.24      1.32 o 
  -6  10   4        0.30        1.48      1.74 o 
  -5  10   4        6.30        6.95      1.86 o 
  -4  10   4     1592.87     1623.53     24.26 o 
  -3  10   4        5.49        6.04      2.37 o 
  -2  10   4        7.72        6.30      0.50 o 
  -1  10   4       69.21       60.22      3.25 o 
   0  10   4       41.36       42.03      1.73 o 
   1  10   4      202.53      181.55      2.37 o 
   2  10   4      117.81      100.87      3.70 o 
   3  10   4       28.98       31.67      1.96 o 
   4  10   4       10.63        9.47      2.01 o 
   5  10   4        0.46        0.13      1.19 o 
   6  10   4        1.28        0.32      1.57 o 
  -6  11   4        2.23        0.48      1.57 o 
  -5  11   4       23.60       23.73      3.43 o 
  -4  11   4       83.35       85.77      6.67 o 
  -3  11   4       49.43       51.11      2.76 o 
  -2  11   4      155.20      137.49      2.04 o 
  -1  11   4      640.07      640.07     19.07 o 
   0  11   4       71.14       97.35      2.67 o 
   1  11   4      885.53      832.39      8.04 o 
   2  11   4       30.33       29.27      2.72 o 
   3  11   4        1.10       -0.17      1.20 o 
   4  11   4       18.43       12.27      1.89 o 
   5  11   4       10.65        5.96      2.30 o 
   6  11   4        3.22        1.54      1.84 o 
  -6  12   4        1.24        0.42      1.57 o 
  -5  12   4       67.16       79.67      5.18 o 
  -4  12   4     1133.61     1129.80     16.42 o 
  -3  12   4      776.27      759.89     11.26 o 
  -2  12   4       46.99       47.10      1.53 o 
  -1  12   4        3.85        5.08      1.34 o 
   0  12   4       62.34       71.43      2.07 o 
   1  12   4      327.28      312.82      4.48 o 
   2  12   4      129.78      125.53      3.70 o 
   3  12   4       91.52       93.94      4.57 o 
   4  12   4       12.83        9.88      2.04 o 
   5  12   4       19.89       19.81      2.61 o 
   6  12   4        0.04        1.43      2.16 o 
  -6  13   4        1.75        2.43      1.43 o 
  -5  13   4        3.43        4.52      2.50 o 
  -4  13   4        2.27       -0.48      2.39 o 
  -3  13   4       17.26       16.19      2.05 o 
  -2  13   4      188.60      196.89      2.88 o 
  -1  13   4       27.51       34.62      1.32 o 
   0  13   4       60.95       64.50      1.86 o 
   1  13   4       18.25       18.66      1.61 o 
   2  13   4       97.11       93.61      3.45 o 
   3  13   4      353.35      353.60      9.54 o 
   4  13   4      186.84      178.22      4.65 o 
   5  13   4        0.61        0.55      1.45 o 
   6  13   4        1.46        1.06      2.07 o 
  -6  14   4       17.51       16.95      4.69 o 
  -5  14   4        0.80        0.73      1.57 o 
  -4  14   4      166.40      166.32      4.23 o 
  -3  14   4       87.29       89.47      3.18 o 
  -2  14   4       91.13       87.98      2.12 o 
  -1  14   4       40.06       44.08      1.75 o 
   0  14   4       15.09       16.60      1.65 o 
   1  14   4      218.46      212.72      4.01 o 
   2  14   4      543.26      514.03      8.42 o 
   3  14   4      352.36      335.91      7.90 o 
   4  14   4        0.06       -0.41      1.39 o 
   5  14   4       23.29       22.47      2.38 o 
   6  14   4        0.02        0.91      1.67 o 
  -6  15   4       13.78       15.84      1.86 o 
  -5  15   4       28.59       23.83      7.63 o 
  -4  15   4       12.34       11.01      2.39 o 
  -3  15   4      191.97      196.99      5.77 o 
  -2  15   4        1.83        1.25      0.70 o 
  -1  15   4       25.65       26.68      1.71 o 
   0  15   4      138.08      141.30      3.10 o 
   1  15   4        7.48        7.19      1.45 o 
   2  15   4       21.56       21.60      0.76 o 
   3  15   4       18.92        9.27      2.86 o 
   4  15   4       20.44       26.04      2.61 o 
   5  15   4        1.40        0.07      1.55 o 
   6  15   4        2.71        4.13      2.32 o 
  -5  16   4        0.34        1.84      1.79 o 
  -4  16   4      269.03      262.80      7.37 o 
  -3  16   4      136.26      126.67      5.57 o 
  -2  16   4       16.50       16.76      1.61 o 
  -1  16   4       10.61       13.70      1.37 o 
   0  16   4       11.66       10.78      1.53 o 
   1  16   4        3.52        1.64      1.03 o 
   2  16   4      153.20      134.62      2.04 o 
   3  16   4        1.84        0.80      2.12 o 
   4  16   4       54.18       50.97      4.21 o 
   5  16   4        0.21       -0.04      1.60 o 
  -6  17   4        0.43       -0.05      4.06 o 
  -5  17   4       87.28       89.58      4.14 o 
  -4  17   4       14.42       10.88      2.75 o 
  -3  17   4      310.39      294.81     15.72 o 
  -2  17   4      201.00      212.58      3.68 o 
  -1  17   4       61.21       54.65      2.51 o 
   0  17   4      157.08      161.48      3.38 o 
   1  17   4      162.58      148.09      3.62 o 
   2  17   4       53.53       49.24      1.31 o 
   3  17   4       13.86       20.63      3.49 o 
   4  17   4       52.58       41.20      5.09 o 
   5  17   4        6.94        8.82      2.57 o 
  -5  18   4       47.04       54.58      4.13 o 
  -4  18   4        1.02        1.42      1.40 o 
  -3  18   4      147.64      147.44      5.02 o 
  -2  18   4       14.16       12.93      1.56 o 
  -1  18   4       98.23      101.63      2.66 o 
   0  18   4        0.25        0.94      1.42 o 
   1  18   4       10.59       11.73      1.58 o 
   2  18   4       69.39       58.20      1.62 o 
   3  18   4        7.39        4.77      3.89 o 
   4  18   4      126.42      121.80      5.06 o 
   5  18   4        4.83        4.25      2.31 o 
  -5  19   4        4.55        5.72      2.76 o 
  -4  19   4        0.01        0.61      1.22 o 
  -3  19   4       66.19       66.67      3.38 o 
  -2  19   4        1.49        2.11      1.14 o 
  -1  19   4        0.46        0.26      1.18 o 
   0  19   4      298.67      319.11      5.67 o 
   1  19   4        0.36        0.23      1.23 o 
   2  19   4        2.21        1.64      0.72 o 
   3  19   4        9.44        9.69      4.56 o 
   4  19   4       68.56       70.62      4.87 o 
   5  19   4        8.41        8.17      2.94 o 
  -4  20   4        7.46        5.63      1.90 o 
  -3  20   4       60.05       63.27      2.19 o 
  -2  20   4        1.09        0.90      1.03 o 
  -1  20   4       26.59       25.27      2.27 o 
   0  20   4        6.79        8.46      2.11 o 
   1  20   4        9.98        9.08      1.51 o 
   2  20   4       27.69       20.66      2.51 o 
   3  20   4       13.82        8.33      5.31 o 
   4  20   4       13.35       18.89      4.54 o 
   5  20   4        1.87        2.29      2.60 o 
  -5  21   4        0.84        0.85      5.38 o 
  -4  21   4        2.90        4.06      1.87 o 
  -3  21   4       67.21       72.22      4.10 o 
  -2  21   4       31.38       30.80      1.90 o 
  -1  21   4        0.35        0.88      1.63 o 
   0  21   4       99.13      108.49      3.56 o 
   1  21   4      178.90      197.38      4.73 o 
   2  21   4       20.70       19.37      1.78 o 
   3  21   4       21.33       12.70      6.39 o 
   4  21   4        4.69        4.54      2.25 o 
  -4  22   4       10.06        9.35      2.10 o 
  -3  22   4        0.11        0.26      1.86 o 
  -2  22   4       82.21       83.37      2.56 o 
  -1  22   4       21.56       23.03      4.31 o 
   0  22   4       16.44       15.97      2.30 o 
   1  22   4        2.04        1.17      1.31 o 
   2  22   4        7.13        4.14      1.67 o 
   3  22   4       21.29       15.81      4.46 o 
   4  22   4        3.87        0.47      1.81 o 
  -4  23   4        8.07        6.07      2.53 o 
  -3  23   4        3.35        3.49      1.91 o 
  -2  23   4       46.80       46.79      2.57 o 
  -1  23   4       66.52       67.28      3.27 o 
   0  23   4       31.43       29.07      2.33 o 
   1  23   4       12.42        8.37      1.73 o 
   2  23   4        4.38        3.74      2.80 o 
   3  23   4        4.73        5.93      3.54 o 
   4  23   4        2.12        0.01      1.57 o 
  -4  24   4        0.35        1.35      1.74 o 
  -3  24   4        0.90        0.02      1.78 o 
  -2  24   4        1.75        0.76      1.16 o 
  -1  24   4       89.73      105.46      3.88 o 
   0  24   4        3.68        3.23      1.77 o 
   1  24   4        0.14        1.20      1.89 o 
   2  24   4        0.85       -0.08      1.90 o 
   3  24   4        1.00        2.38      3.80 o 
  -3  25   4        1.47        1.76      1.87 o 
  -2  25   4        8.80        9.57      2.40 o 
  -1  25   4       20.53       22.85      2.36 o 
   0  25   4        0.02        0.49      1.57 o 
   1  25   4        4.39        2.28      1.59 o 
   2  25   4        0.11        0.19      2.28 o 
   3  25   4        0.94        0.83      3.88 o 
  -3  26   4        0.91        1.22      2.63 o 
  -2  26   4       74.39       78.19      3.26 o 
  -1  26   4       43.34       49.44      3.03 o 
   0  26   4       31.58       34.56      2.63 o 
   1  26   4        3.23        3.62      2.18 o 
   2  26   4        0.74       -0.51      2.33 o 
  -2  27   4       28.48       35.30      3.57 o 
  -1  27   4       33.79       40.68      2.75 o 
   0  27   4       23.35       20.88      3.25 o 
   1  27   4        1.08        1.86      1.60 o 
   2  27   4       38.40       50.21      4.59 o 
  -1  28   4       25.61       24.79      5.09 o 
   0  28   4        0.68        0.38      1.74 o 
   1  28   4        5.77        5.74      3.18 o 
  -7   0   5        2.83        1.79      2.53 o 
  -5   0   5        8.78        5.22      1.68 o 
  -3   0   5      174.44      149.97      8.43 o 
  -1   0   5      688.63      631.40     10.27 o 
   1   0   5     1486.69     1517.21     20.20 o 
   3   0   5      144.51      165.86      4.25 o 
   5   0   5       12.98       15.26      2.45 o 
   7   0   5       20.87       17.24      5.42 o 
  -7   1   5        0.42        1.00      1.92 o 
  -6   1   5        1.68        1.79      1.04 o 
  -5   1   5       43.11       40.63      1.57 o 
  -4   1   5       13.10       15.49      2.72 o 
  -3   1   5       83.39       79.12      3.24 o 
  -2   1   5       87.68       85.33      2.26 o 
  -1   1   5      132.47      138.75      2.34 o 
   0   1   5      335.85      329.54      4.03 o 
   1   1   5      606.29      607.22      5.22 o 
   2   1   5       31.49       42.97      4.06 o 
   3   1   5      106.63      113.64      2.31 o 
   4   1   5      180.31      191.82      2.69 o 
   5   1   5       14.41       15.17      1.20 o 
   6   1   5        4.87        2.41      1.14 o 
   7   1   5        4.83        1.03      3.61 o 
  -7   2   5        5.33        5.06      1.53 o 
  -6   2   5      150.94      145.24      3.24 o 
  -5   2   5       74.22       71.86      1.69 o 
  -4   2   5        1.63        1.03      0.92 o 
  -3   2   5       18.38       15.49      2.08 o 
  -2   2   5      855.60      971.83     11.89 o 
  -1   2   5       25.50       23.87      1.31 o 
   0   2   5      558.34      542.93      8.42 o 
   1   2   5     1096.45     1133.15     10.81 o 
   2   2   5      538.00      575.71      4.84 o 
   3   2   5      167.04      157.13      1.95 o 
   4   2   5      155.71      150.65      2.04 o 
   5   2   5        3.54        3.51      0.87 o 
   6   2   5       16.14       15.43      1.68 o 
   7   2   5        1.17        0.67      2.08 o 
  -7   3   5        2.86        2.93      2.34 o 
  -6   3   5        8.41        9.38      1.01 o 
  -5   3   5       38.12       34.86      1.55 o 
  -4   3   5        4.27        3.28      0.91 o 
  -3   3   5       66.46       79.25      3.49 o 
  -2   3   5      799.49      915.89     11.99 o 
  -1   3   5      454.28      434.25      4.42 o 
   0   3   5       23.27       29.36      1.17 o 
   1   3   5      172.04      198.24      2.16 o 
   2   3   5      181.04      171.46      4.47 o 
   3   3   5       31.32       37.26      1.92 o 
   4   3   5        4.94        8.06      0.92 o 
   5   3   5      102.62      103.77      2.29 o 
   6   3   5       48.70       47.20      2.50 o 
  -7   4   5        0.64        1.01      1.76 o 
  -6   4   5       21.78       22.64      2.19 o 
  -5   4   5       30.94       34.98      1.36 o 
  -4   4   5       42.32       44.39      1.21 o 
  -3   4   5      450.88      487.14     12.53 o 
  -2   4   5      410.11      417.61      8.43 o 
  -1   4   5      951.48      951.40      9.61 o 
   0   4   5      784.01      771.67      9.17 o 
   1   4   5       25.75       34.04      3.35 o 
   2   4   5       90.57      103.13      2.09 o 
   3   4   5      112.78      108.31      1.47 o 
   4   4   5        2.88        1.68      0.53 o 
   5   4   5        1.33        0.24      0.73 o 
   6   4   5        0.12       -0.62      1.74 o 
  -7   5   5        1.40       -1.54      1.86 o 
  -6   5   5        9.37        8.10      1.65 o 
  -5   5   5        0.00        0.71      1.29 o 
  -4   5   5       21.70       28.15      4.75 o 
  -3   5   5       59.72       57.25      4.04 o 
  -2   5   5        1.99        2.83      0.60 o 
  -1   5   5     3086.93     3222.58     33.20 o 
   0   5   5      628.69      677.85      8.99 o 
   1   5   5     1020.39     1029.43     10.23 o 
   2   5   5       11.12        9.76      0.73 o 
   3   5   5       76.26       77.76      2.38 o 
   4   5   5       96.58       99.44      1.97 o 
   5   5   5      214.99      219.01      3.61 o 
   6   5   5        8.13        5.12      1.74 o 
  -7   6   5       21.96       30.17      3.47 o 
  -6   6   5        0.12        0.61      1.39 o 
  -5   6   5        0.16        0.07      1.23 o 
  -4   6   5       22.42       23.82      2.18 o 
  -3   6   5        0.50        0.00      0.82 o 
  -2   6   5       40.56       44.77      1.21 o 
  -1   6   5     1516.91     1446.39     15.32 o 
   0   6   5     1873.76     1894.95     17.42 o 
   1   6   5      117.48      126.24      2.13 o 
   2   6   5      966.70      894.28      7.64 o 
   3   6   5       19.09       24.65      0.80 o 
   4   6   5       38.41       42.64      2.17 o 
   5   6   5        1.33        1.00      0.35 o 
   6   6   5        7.06        7.60      2.02 o 
  -7   7   5       20.62       24.68      6.22 o 
  -6   7   5       21.21       19.39      3.75 o 
  -5   7   5       25.32       27.19      2.77 o 
  -4   7   5        0.37        2.14      1.62 o 
  -3   7   5      244.93      227.93      4.25 o 
  -2   7   5       65.65       66.40      2.15 o 
  -1   7   5     1492.58     1692.62     15.79 o 
   0   7   5      271.08      291.42      3.53 o 
   1   7   5      479.96      449.46      7.25 o 
   2   7   5       34.56       33.25      1.08 o 
   3   7   5      123.48      105.49      2.60 o 
   4   7   5       31.41       28.27      2.14 o 
   5   7   5       14.01       13.72      2.33 o 
   6   7   5       17.24       17.63      2.75 o 
  -7   8   5        0.93        2.41      3.26 o 
  -6   8   5        0.12        1.14      1.44 o 
  -5   8   5       18.99       17.45      2.42 o 
  -4   8   5      135.74      134.56      3.77 o 
  -3   8   5       17.54       16.93      1.73 o 
  -2   8   5       87.01       98.89      2.66 o 
  -1   8   5      868.74      916.71      7.93 o 
   0   8   5      478.65      516.00      6.68 o 
   1   8   5      189.83      170.44      2.57 o 
   2   8   5      273.77      240.95      2.41 o 
   3   8   5      121.27      105.23      2.99 o 
   4   8   5        2.16       -0.40      1.33 o 
   5   8   5        0.15       -1.25      1.87 o 
   6   8   5        8.81        7.10      2.52 o 
  -7   9   5        5.39        1.04      1.63 o 
  -6   9   5       21.33       24.60      4.27 o 
  -5   9   5       58.93       65.60      3.14 o 
  -4   9   5      120.79      105.41      5.38 o 
  -3   9   5        2.94        3.00      1.70 o 
  -2   9   5       21.97       25.97      1.86 o 
  -1   9   5      162.52      170.64      2.78 o 
   0   9   5      690.33      682.28     10.46 o 
   1   9   5      131.79      140.06      1.83 o 
   2   9   5      364.68      351.94      4.36 o 
   3   9   5       91.47       91.80      3.44 o 
   4   9   5       97.29       89.21      3.28 o 
   5   9   5       57.51       51.67      2.99 o 
   6   9   5        2.73        1.59      1.86 o 
  -6  10   5        0.10       -0.74      1.33 o 
  -5  10   5       26.19       29.27      3.67 o 
  -4  10   5       62.26       62.82      3.82 o 
  -3  10   5        9.56        7.11      2.20 o 
  -2  10   5       73.38       83.33      3.35 o 
  -1  10   5       70.93       73.88      2.59 o 
   0  10   5       58.13       64.33      2.35 o 
   1  10   5       19.35       18.86      0.88 o 
   2  10   5      389.11      367.32      6.17 o 
   3  10   5       46.87       44.29      4.66 o 
   4  10   5      132.12      120.32      4.14 o 
   5  10   5        0.37       -0.87      1.64 o 
   6  10   5       18.57       16.16      3.88 o 
  -6  11   5        3.55        3.51      1.91 o 
  -5  11   5        0.12        1.45      2.83 o 
  -4  11   5      111.95      115.01      3.95 o 
  -3  11   5       49.82       50.02      3.63 o 
  -2  11   5      364.66      355.85     10.60 o 
  -1  11   5       27.49       27.22      1.98 o 
   0  11   5       12.04       11.44      1.05 o 
   1  11   5        1.70        2.13      2.01 o 
   2  11   5        2.81        2.75      2.24 o 
   3  11   5       10.84       19.25      2.17 o 
   4  11   5       40.08       33.57      2.88 o 
   5  11   5       29.04       28.86      2.83 o 
   6  11   5       13.49       11.51      4.47 o 
  -6  12   5       20.67       29.53      3.24 o 
  -5  12   5        3.31        2.80      3.20 o 
  -4  12   5      251.87      238.90      7.85 o 
  -3  12   5      162.71      164.96      4.51 o 
  -2  12   5       59.30       57.10      2.14 o 
  -1  12   5        0.16        3.09      1.38 o 
   0  12   5      127.97      143.91      2.71 o 
   1  12   5      217.34      204.89      2.76 o 
   2  12   5       18.89       18.85      2.56 o 
   3  12   5      235.86      243.12      6.15 o 
   4  12   5       57.90       50.87      2.92 o 
   5  12   5       36.00       33.30      2.64 o 
   6  12   5        2.65        0.86      1.74 o 
  -6  13   5       21.90       21.22     12.63 o 
  -5  13   5       79.15       72.75      4.89 o 
  -4  13   5       17.45       14.43      2.29 o 
  -3  13   5       15.32       15.56      2.59 o 
  -2  13   5       84.67       85.52      2.78 o 
  -1  13   5        5.51        8.42      1.07 o 
   0  13   5      150.71      167.67      3.52 o 
   1  13   5      612.65      562.66      6.35 o 
   2  13   5      146.25      158.11      4.82 o 
   3  13   5       18.52       16.26      3.65 o 
   4  13   5        5.64        6.89      2.23 o 
   5  13   5       16.26       12.95      2.30 o 
   6  13   5        0.45        0.84      1.89 o 
  -6  14   5        0.71        0.06      2.72 o 
  -5  14   5        0.77       -0.23      1.88 o 
  -4  14   5       50.52       49.28      3.30 o 
  -3  14   5        2.12        1.70      1.79 o 
  -2  14   5       37.54       36.04      1.70 o 
  -1  14   5       15.12       12.10      1.20 o 
   0  14   5      136.49      143.73      3.20 o 
   1  14   5       70.00       58.02      1.99 o 
   2  14   5      108.94       99.46      4.91 o 
   3  14   5       74.47       68.55      4.37 o 
   4  14   5       13.83       15.94      3.70 o 
   5  14   5        6.65        1.33      2.20 o 
   6  14   5        9.79        5.11      2.44 o 
  -6  15   5        2.86        4.00      4.07 o 
  -5  15   5        5.55        6.63      5.76 o 
  -4  15   5       19.32       20.60      2.99 o 
  -3  15   5      183.91      193.37      5.07 o 
  -2  15   5        2.58        1.27      0.64 o 
  -1  15   5       11.32       12.17      1.73 o 
   0  15   5       30.25       32.39      1.90 o 
   1  15   5      545.07      530.34      7.95 o 
   2  15   5      323.46      279.01      7.29 o 
   3  15   5      168.22      157.98      5.20 o 
   4  15   5       28.19       35.94      2.72 o 
   5  15   5        0.21        0.46      1.83 o 
  -6  16   5        3.90        0.79      2.88 o 
  -5  16   5       52.78       53.12      3.91 o 
  -4  16   5        2.40        3.38      2.00 o 
  -3  16   5        4.37        5.62      2.35 o 
  -2  16   5       14.97       13.56      1.40 o 
  -1  16   5        1.22        1.58      0.98 o 
   0  16   5        0.33        0.59      1.02 o 
   1  16   5      110.45      101.05      5.11 o 
   2  16   5      449.08      417.98      7.73 o 
   3  16   5       43.90       31.35      3.90 o 
   4  16   5        9.54        9.80      3.10 o 
   5  16   5        0.10        0.48      2.04 o 
  -5  17   5      209.89      209.48      5.37 o 
  -4  17   5        2.31        4.54      1.89 o 
  -3  17   5      296.81      298.71      6.68 o 
  -2  17   5      222.15      209.24      5.80 o 
  -1  17   5        8.20        7.90      1.26 o 
   0  17   5       65.63       63.76      2.48 o 
   1  17   5       85.42       92.14      2.63 o 
   2  17   5        4.91        4.19      0.63 o 
   3  17   5       67.53       68.13      4.65 o 
   4  17   5       28.76       30.01      4.34 o 
   5  17   5        0.49        1.97      2.04 o 
  -5  18   5        8.07        7.50      2.10 o 
  -4  18   5       12.04        9.49      2.32 o 
  -3  18   5       68.41       69.77      4.11 o 
  -2  18   5      101.95      106.88      3.06 o 
  -1  18   5       10.87       15.85      1.81 o 
   0  18   5        7.53        4.94      2.11 o 
   1  18   5       63.86       61.61      2.86 o 
   2  18   5       51.76       45.50      2.28 o 
   3  18   5        0.86        3.65      3.14 o 
   4  18   5       49.37       51.12      4.04 o 
   5  18   5        3.41        7.00      3.48 o 
  -5  19   5        6.84        5.93      2.35 o 
  -4  19   5        3.94        3.23      1.72 o 
  -3  19   5        1.24        0.77      0.63 o 
  -2  19   5      162.98      163.96      3.59 o 
  -1  19   5       84.00       78.10      2.84 o 
   0  19   5        0.87        1.31      1.47 o 
   1  19   5       11.83       12.80      2.17 o 
   2  19   5        3.33        2.72      0.52 o 
   3  19   5       51.89       48.52      5.14 o 
   4  19   5       68.30       74.60      3.95 o 
   5  19   5        0.31        0.08      2.44 o 
  -5  20   5        1.50        0.24      1.90 o 
  -4  20   5        9.20        7.66      2.43 o 
  -3  20   5        7.69        5.74      2.39 o 
  -2  20   5        0.00       -0.86      1.25 o 
  -1  20   5      148.34      164.18      4.59 o 
   0  20   5      628.00      637.36      9.83 o 
   1  20   5       56.64       60.52      2.65 o 
   2  20   5        3.81        1.99      0.75 o 
   3  20   5       71.89       78.49      5.99 o 
   4  20   5       72.21       75.35      4.37 o 
  -5  21   5        0.31        0.44      1.25 o 
  -4  21   5        0.59        1.87      2.35 o 
  -3  21   5       17.87       21.40      3.15 o 
  -2  21   5        4.04        2.33      1.15 o 
  -1  21   5      203.95      216.07      4.75 o 
   0  21   5      154.68      166.18      4.11 o 
   1  21   5      162.34      172.75      4.61 o 
   2  21   5        3.68        2.58      0.83 o 
   3  21   5       10.73       10.84      4.32 o 
   4  21   5       29.85       46.59      3.96 o 
  -4  22   5        0.43        1.02      1.77 o 
  -3  22   5        1.24        0.43      2.15 o 
  -2  22   5       48.81       48.84      3.48 o 
  -1  22   5       24.30       29.76      2.61 o 
   0  22   5        0.72        1.26      1.79 o 
   1  22   5        9.42        9.64      1.73 o 
   2  22   5        3.08        0.39      1.91 o 
   3  22   5       39.54       23.82     11.72 o 
   4  22   5       30.14       33.12      3.65 o 
  -4  23   5        6.92        8.63      2.00 o 
  -3  23   5       16.89       15.51      2.71 o 
  -2  23   5      142.88      150.05      5.90 o 
  -1  23   5       53.26       58.52      3.32 o 
   0  23   5       11.35       13.21      2.21 o 
   1  23   5        0.41        0.06      1.54 o 
   2  23   5        7.04        7.79      3.24 o 
   3  23   5       29.69       35.36     14.90 o 
  -3  24   5        7.81        8.73      3.79 o 
  -2  24   5      112.05      118.58      3.66 o 
  -1  24   5       53.87       56.48      3.17 o 
   0  24   5        3.21        3.96      2.09 o 
   1  24   5        2.39        2.74      1.48 o 
   2  24   5        9.82        6.77      3.26 o 
   3  24   5        5.72        4.16      3.75 o 
  -3  25   5       20.61       22.65      3.90 o 
  -2  25   5       35.47       34.04      4.14 o 
  -1  25   5       55.58       52.88      3.88 o 
   0  25   5       20.54       23.92      2.34 o 
   1  25   5       14.69       16.37      2.80 o 
   2  25   5        6.88       11.33      3.69 o 
   3  25   5        3.65        1.48      3.45 o 
  -3  26   5        0.18        0.04      2.03 o 
  -2  26   5        3.72        0.41      1.81 o 
  -1  26   5       41.27       46.63      4.02 o 
   0  26   5       39.02       41.16      3.77 o 
   1  26   5       24.38       22.14      2.40 o 
   2  26   5        3.75        2.65      2.88 o 
  -2  27   5       15.49        2.28      2.88 o 
  -1  27   5       45.90       50.47      3.94 o 
   0  27   5        0.94        0.03      1.21 o 
   1  27   5        1.15        0.99      3.06 o 
  -1  28   5       34.65       28.01      5.51 o 
   0  28   5       13.25       14.68      3.02 o 
  -6   0   6      107.98       85.96      3.56 o 
  -4   0   6        7.91        6.89      3.04 o 
  -2   0   6       16.64       15.93      1.83 o 
   0   0   6     6942.03     7284.75    115.07 o 
   2   0   6       23.26       30.83      1.71 o 
   4   0   6        5.02        6.33      1.50 o 
   6   0   6       17.40       15.26      1.70 o 
  -7   1   6       14.27       11.17      2.56 o 
  -6   1   6       58.85       51.05      2.38 o 
  -5   1   6        1.00        1.48      1.20 o 
  -4   1   6       15.56       12.60      3.75 o 
  -3   1   6      458.36      511.02      9.37 o 
  -2   1   6       31.71       20.39      1.64 o 
  -1   1   6      135.49      137.59      2.32 o 
   0   1   6      652.76      622.19     11.85 o 
   1   1   6      191.14      203.41      3.51 o 
   2   1   6        3.51        2.96      0.72 o 
   3   1   6        5.52        5.65      0.95 o 
   4   1   6       86.76       88.12      1.89 o 
   5   1   6       46.27       46.19      2.03 o 
   6   1   6       24.89       26.61      1.91 o 
  -7   2   6        5.42        6.29      2.44 o 
  -6   2   6        4.48        3.20      0.86 o 
  -5   2   6       49.00       42.42      1.38 o 
  -4   2   6       17.74       21.95      1.52 o 
  -3   2   6       29.26       33.44      2.18 o 
  -2   2   6        1.74        3.45      1.21 o 
  -1   2   6        0.01       -0.30      0.62 o 
   0   2   6      986.67      976.99      9.67 o 
   1   2   6      173.34      197.87      2.74 o 
   2   2   6        0.49        1.40      0.67 o 
   3   2   6      106.13      116.41      1.82 o 
   4   2   6       65.05       73.33      2.46 o 
   5   2   6       36.31       36.64      1.29 o 
   6   2   6        0.35       -0.35      0.90 o 
  -7   3   6        2.89        4.23      2.54 o 
  -6   3   6        1.43        0.34      1.53 o 
  -5   3   6       13.62       12.64      1.30 o 
  -4   3   6       42.02       33.99      1.44 o 
  -3   3   6        1.78        6.16      3.91 o 
  -2   3   6       26.39       24.18      2.01 o 
  -1   3   6       56.37       72.36      1.48 o 
   0   3   6      721.73      806.82      7.95 o 
   1   3   6      165.29      164.35      3.53 o 
   2   3   6        0.32        0.61      0.63 o 
   3   3   6        4.45        5.37      0.82 o 
   4   3   6      522.82      523.52      5.22 o 
   5   3   6        0.03       -0.34      0.54 o 
   6   3   6        0.04       -1.34      1.34 o 
  -7   4   6       27.36       26.49      3.46 o 
  -6   4   6       18.20       18.21      3.37 o 
  -5   4   6       29.83       28.42      1.63 o 
  -4   4   6        0.54       -0.18      0.67 o 
  -3   4   6      327.88      299.92      5.23 o 
  -2   4   6      182.15      211.87      3.70 o 
  -1   4   6       19.44       20.34      1.61 o 
   0   4   6       30.83       19.17      1.19 o 
   1   4   6      317.39      317.95      3.32 o 
   2   4   6      128.14      123.70      1.64 o 
   3   4   6       12.33       12.27      0.81 o 
   4   4   6       80.97       75.78      3.55 o 
   5   4   6       60.94       54.86      1.72 o 
   6   4   6       61.35       61.64      3.18 o 
  -7   5   6        0.73       -0.68      1.74 o 
  -6   5   6       15.64       14.09      2.50 o 
  -5   5   6       23.85       28.85      2.38 o 
  -4   5   6       55.71       64.92      3.28 o 
  -3   5   6       20.36       25.44      4.08 o 
  -2   5   6       46.69       45.81      1.40 o 
  -1   5   6      521.37      552.09      8.08 o 
   0   5   6      197.57      226.40      2.50 o 
   1   5   6       32.08       36.91      1.31 o 
   2   5   6      235.66      241.96      3.20 o 
   3   5   6        2.71        3.31      0.75 o 
   4   5   6       17.42       17.59      0.83 o 
   5   5   6       16.12       16.06      1.23 o 
   6   5   6        8.80        8.15      2.45 o 
  -7   6   6        3.07        3.45      2.72 o 
  -6   6   6        0.07        0.31      0.93 o 
  -5   6   6       92.60       96.13      4.35 o 
  -4   6   6        2.73        0.88      1.89 o 
  -3   6   6        5.07        3.66      1.53 o 
  -2   6   6       72.02       95.76      4.80 o 
  -1   6   6      848.21      877.56     12.26 o 
   0   6   6       40.80       38.12      2.39 o 
   1   6   6       33.83       25.40      1.00 o 
   2   6   6      337.93      317.79      3.14 o 
   3   6   6       34.19       36.92      1.52 o 
   4   6   6      180.96      185.82      3.94 o 
   5   6   6        0.32       -0.24      1.18 o 
   6   6   6        1.35        1.35      1.67 o 
  -7   7   6        0.26        0.08      1.51 o 
  -6   7   6        4.72        4.68      1.86 o 
  -5   7   6       52.08       54.25      3.43 o 
  -4   7   6       26.52       26.38      2.54 o 
  -3   7   6      167.14      156.40      3.84 o 
  -2   7   6      673.81      721.66      8.00 o 
  -1   7   6       60.56       55.23      2.10 o 
   0   7   6      420.39      425.94      4.69 o 
   1   7   6      328.44      300.80      4.66 o 
   2   7   6       53.20       49.42      1.59 o 
   3   7   6      221.40      224.46      4.20 o 
   4   7   6        2.90        0.74      1.45 o 
   5   7   6        9.76        9.01      1.94 o 
   6   7   6        0.48        0.33      1.38 o 
  -6   8   6        2.69        0.66      1.55 o 
  -5   8   6       11.63        4.21      3.39 o 
  -4   8   6      185.34      180.56      4.88 o 
  -3   8   6      179.06      161.89      3.49 o 
  -2   8   6        1.33        0.34      1.38 o 
  -1   8   6       25.00       33.22      1.30 o 
   0   8   6       20.93       17.45      1.33 o 
   1   8   6        4.72        4.74      1.10 o 
   2   8   6        0.69        0.98      0.72 o 
   3   8   6       88.62       84.48      2.96 o 
   4   8   6      136.12      124.41      3.28 o 
   5   8   6        1.09        1.45      1.51 o 
   6   8   6       17.86       13.85      4.30 o 
  -6   9   6       36.44       45.73      3.05 o 
  -5   9   6        0.04       -0.79      2.25 o 
  -4   9   6       90.26       89.43      3.99 o 
  -3   9   6       41.13       39.26      2.22 o 
  -2   9   6       15.10       14.90      1.59 o 
  -1   9   6      157.90      166.89      3.63 o 
   0   9   6        8.37        8.51      0.85 o 
   1   9   6      273.74      257.13      3.65 o 
   2   9   6      113.32      116.00      1.69 o 
   3   9   6      219.14      216.61      4.47 o 
   4   9   6        7.48        5.78      1.73 o 
   5   9   6       57.03       60.57      3.17 o 
   6   9   6        0.00       -0.62      1.62 o 
  -6  10   6       27.36       30.98      3.68 o 
  -5  10   6        2.77        3.81      2.23 o 
  -4  10   6        7.16        4.42      2.33 o 
  -3  10   6        0.02        0.03      1.13 o 
  -2  10   6       93.36      106.92      2.87 o 
  -1  10   6      199.18      203.13      3.24 o 
   0  10   6        0.00        0.08      0.63 o 
   1  10   6        0.41       -0.10      0.57 o 
   2  10   6        0.15       -0.39      0.39 o 
   3  10   6       95.56       93.18      3.72 o 
   4  10   6        4.88        5.37      1.96 o 
   5  10   6        4.96        7.44      2.26 o 
   6  10   6       64.97       72.68      4.33 o 
  -6  11   6        0.78       -0.45      2.96 o 
  -5  11   6       36.42       39.50      4.10 o 
  -4  11   6      289.07      287.50     33.17 o 
  -3  11   6       49.63       52.56      3.50 o 
  -2  11   6        0.23       -0.50      1.64 o 
  -1  11   6       14.91        9.47      1.20 o 
   0  11   6      104.33      108.02      2.17 o 
   1  11   6      175.06      153.46      2.24 o 
   2  11   6      163.73      177.75      2.12 o 
   3  11   6      431.63      388.72      6.85 o 
   4  11   6        3.89        3.82      1.90 o 
   5  11   6        1.78        0.63      1.55 o 
   6  11   6        0.08       -0.83      1.95 o 
  -6  12   6        1.22        2.57      2.89 o 
  -5  12   6       18.06        7.21      5.54 o 
  -4  12   6       22.14       22.15      2.69 o 
  -3  12   6      106.76      106.54      4.10 o 
  -2  12   6       33.00       36.00      3.52 o 
  -1  12   6      303.93      343.77      5.03 o 
   0  12   6       84.57       78.30      2.04 o 
   1  12   6       28.35       27.65      1.09 o 
   2  12   6       83.68       73.41      1.37 o 
   3  12   6       47.38       41.08      2.95 o 
   4  12   6       34.15       35.70      2.57 o 
   5  12   6        0.28        1.54      1.78 o 
   6  12   6        5.31        3.04      2.59 o 
  -6  13   6        5.97        4.31      2.72 o 
  -5  13   6       77.44       79.70      7.32 o 
  -4  13   6       35.82       41.03      3.49 o 
  -3  13   6       71.14       64.81      3.60 o 
  -2  13   6       13.81       15.58      1.89 o 
  -1  13   6        7.70        4.36      1.40 o 
   0  13   6       29.93       23.51      1.56 o 
   1  13   6        0.28       -0.37      0.74 o 
   2  13   6      102.73       88.76      2.62 o 
   3  13   6       27.39       18.33      3.66 o 
   4  13   6       10.08        8.94      2.37 o 
   5  13   6        0.33       -0.99      2.14 o 
  -6  14   6        4.02        3.48      3.17 o 
  -5  14   6       92.52       95.97      4.09 o 
  -4  14   6      125.92      127.67      4.83 o 
  -3  14   6      185.38      188.59      4.74 o 
  -2  14   6       19.47       18.06      1.75 o 
  -1  14   6        0.01        0.11      0.66 o 
   0  14   6       75.22       65.72      2.44 o 
   1  14   6      183.35      179.77      3.32 o 
   2  14   6        0.01        0.48      0.45 o 
   3  14   6       70.46       65.32      4.96 o 
   4  14   6        0.13        0.84      1.61 o 
   5  14   6        9.60       13.22      3.23 o 
  -6  15   6        1.55        0.60      2.11 o 
  -5  15   6        6.20       11.38      3.16 o 
  -4  15   6       31.13       36.61      3.37 o 
  -3  15   6        0.58        1.20      1.70 o 
  -2  15   6        0.22        0.33      0.60 o 
  -1  15   6       44.10       49.63      2.60 o 
   0  15   6      548.82      551.81      6.57 o 
   1  15   6      652.30      658.15     10.21 o 
   2  15   6       26.37       25.25      1.24 o 
   3  15   6       47.19       49.98      4.15 o 
   4  15   6        0.02        1.02      1.75 o 
   5  15   6       22.66       25.62      2.89 o 
  -5  16   6        0.63        2.87      1.99 o 
  -4  16   6        6.58        5.75      2.69 o 
  -3  16   6       54.96       48.44      4.09 o 
  -2  16   6       69.36       70.02      2.94 o 
  -1  16   6       12.78       12.60      1.49 o 
   0  16   6      127.22      106.82      2.88 o 
   1  16   6      117.02      109.33      2.34 o 
   2  16   6        7.57        8.77      0.60 o 
   3  16   6       15.64       15.48      5.21 o 
   4  16   6        3.69        3.30      2.47 o 
   5  16   6       11.46       15.43      2.75 o 
  -5  17   6       18.51       23.07      3.12 o 
  -4  17   6       16.91       12.96      2.79 o 
  -3  17   6       31.01       27.42      3.55 o 
  -2  17   6        8.64        8.14      1.46 o 
  -1  17   6        0.17        0.69      1.20 o 
   0  17   6      106.61      115.13      3.19 o 
   1  17   6      153.62      156.37      3.08 o 
   2  17   6       82.42       78.22      3.15 o 
   3  17   6       46.37       36.82      3.80 o 
   4  17   6        0.48       -0.44      2.24 o 
   5  17   6        6.34        6.35      2.46 o 
  -5  18   6       12.56       14.52      4.16 o 
  -4  18   6        2.34        1.08      1.71 o 
  -3  18   6       12.83       11.32      2.63 o 
  -2  18   6       16.09       15.10      1.78 o 
  -1  18   6       31.56       32.84      2.44 o 
   0  18   6       72.42       75.01      2.97 o 
   1  18   6       34.18       35.00      1.89 o 
   2  18   6        1.27        0.91      0.48 o 
   3  18   6       65.94       63.45      5.47 o 
   4  18   6       12.34        9.76      4.67 o 
   5  18   6        0.87        2.85      2.64 o 
  -5  19   6       37.88       45.56      3.66 o 
  -4  19   6        7.31        4.38      3.51 o 
  -3  19   6        8.49        8.41      2.44 o 
  -2  19   6      169.09      173.08      6.22 o 
  -1  19   6       97.27      104.22      3.02 o 
   0  19   6       50.70       54.21      2.62 o 
   1  19   6        8.08        6.38      1.34 o 
   2  19   6        0.37        0.71      0.51 o 
   3  19   6        0.01        1.84      4.07 o 
   4  19   6        1.00       -0.66      2.05 o 
  -5  20   6        0.29        0.49      1.70 o 
  -4  20   6        0.74        0.21      1.63 o 
  -3  20   6        0.19        1.06      1.72 o 
  -2  20   6        0.00       -0.20      1.27 o 
  -1  20   6        0.02        0.00      1.27 o 
   0  20   6       89.94       88.65      3.74 o 
   1  20   6      111.84      107.48      2.70 o 
   2  20   6        1.07        1.72      0.60 o 
   3  20   6       12.66        9.23      5.08 o 
   4  20   6       16.84       21.99      4.49 o 
  -4  21   6        1.31        0.41      1.99 o 
  -3  21   6        6.85        5.57      2.85 o 
  -2  21   6       84.47       77.59      3.13 o 
  -1  21   6       26.72       27.90      2.20 o 
   0  21   6        2.45        5.26      1.85 o 
   1  21   6       22.43       20.76      2.00 o 
   2  21   6       25.14       24.26      3.68 o 
   3  21   6       13.60       10.43      4.49 o 
   4  21   6        1.06        2.44      2.39 o 
  -4  22   6        0.17       -0.36      1.71 o 
  -3  22   6        5.03        3.40      2.06 o 
  -2  22   6        9.00        8.31      1.70 o 
  -1  22   6       77.96       84.15      3.53 o 
   0  22   6       22.70       22.34      2.53 o 
   1  22   6       30.06       30.90      2.03 o 
   2  22   6        0.35        0.52      2.04 o 
   3  22   6       10.42        5.63      3.32 o 
   4  22   6       27.94       19.69      3.84 o 
  -4  23   6        0.22       -1.82      1.82 o 
  -3  23   6        1.21        1.00      2.02 o 
  -2  23   6       19.94       22.78      1.96 o 
  -1  23   6       17.02       16.63      2.06 o 
   0  23   6      103.72      111.52      4.25 o 
   1  23   6       11.44       11.45      1.87 o 
   2  23   6       12.84       12.69      3.24 o 
   3  23   6        0.21        0.16      2.02 o 
  -3  24   6        0.00       -0.83      1.99 o 
  -2  24   6        7.35        5.25      3.29 o 
  -1  24   6       11.46        9.60      2.17 o 
   0  24   6        0.66        0.32      1.41 o 
   1  24   6        5.59        4.09      1.72 o 
   2  24   6        3.07        5.73      2.96 o 
   3  24   6        3.54        5.18      4.27 o 
  -3  25   6       13.66       14.34      3.75 o 
  -2  25   6        2.25        1.35      2.66 o 
  -1  25   6        0.19        1.23      1.46 o 
   0  25   6       30.98       36.25      3.61 o 
   1  25   6        1.08        1.26      2.05 o 
   2  25   6        1.28        1.91      2.99 o 
  -2  26   6       25.21       22.97      7.88 o 
  -1  26   6       11.46       10.88      4.28 o 
   0  26   6        1.54        3.48      2.05 o 
   1  26   6        0.77        0.26      2.37 o 
   2  26   6       13.18       19.95      4.94 o 
  -1  27   6        0.14        0.97      1.59 o 
   0  27   6        0.98        1.52      2.44 o 
   1  27   6        3.45        4.82      3.35 o 
  -7   0   7       21.89        9.96      4.41 o 
  -5   0   7      156.88      141.94     22.89 o 
  -3   0   7      364.72      369.39     10.81 o 
  -1   0   7       64.08       71.55      2.72 o 
   1   0   7        0.71        1.75      2.18 o 
   3   0   7      169.70      196.28      5.46 o 
   5   0   7        3.62        4.32      1.51 o 
  -7   1   7        9.32       18.37      3.91 o 
  -6   1   7       22.20       24.32      1.29 o 
  -5   1   7       15.26       15.24      1.94 o 
  -4   1   7       16.42       20.93      2.77 o 
  -3   1   7       12.72       22.43      4.76 o 
  -2   1   7        0.01        0.18      1.08 o 
  -1   1   7      189.76      217.29      3.41 o 
   0   1   7       52.99       59.27      2.98 o 
   1   1   7      621.16      637.14     16.53 o 
   2   1   7       85.72       94.29      1.74 o 
   3   1   7      134.19      147.15      3.91 o 
   4   1   7       95.73       95.28      2.25 o 
   5   1   7        1.67        1.34      0.91 o 
   6   1   7        3.62        2.34      1.38 o 
  -7   2   7        8.93       10.35      2.64 o 
  -6   2   7        0.82        0.96      1.28 o 
  -5   2   7      126.22      114.41      3.66 o 
  -4   2   7       25.15       19.77      2.80 o 
  -3   2   7      109.01      100.99      3.32 o 
  -2   2   7      134.77      103.15      2.59 o 
  -1   2   7        0.90        0.53      0.79 o 
   0   2   7      383.81      430.46      6.27 o 
   1   2   7      730.88      808.19     10.02 o 
   2   2   7       58.63       56.86      1.43 o 
   3   2   7       30.36       31.25      2.45 o 
   4   2   7        6.68        5.06      1.22 o 
   5   2   7       14.74       17.55      1.18 o 
   6   2   7        9.46        7.48      2.41 o 
  -7   3   7       21.30       25.38      3.67 o 
  -6   3   7       44.40       41.36      5.61 o 
  -5   3   7        0.30       -0.04      0.66 o 
  -4   3   7        2.20        2.77      1.01 o 
  -3   3   7      109.05      113.40      7.37 o 
  -2   3   7       15.92       18.82      1.90 o 
  -1   3   7       63.99       66.97      1.56 o 
   0   3   7      740.60      855.03      9.99 o 
   1   3   7      965.00      936.91     15.36 o 
   2   3   7       25.46       33.93      2.35 o 
   3   3   7       62.85       79.42      7.76 o 
   4   3   7       69.71       67.70      1.77 o 
   5   3   7       91.13       89.03      2.08 o 
   6   3   7       16.97       16.82      2.27 o 
  -7   4   7        5.35        4.59      2.60 o 
  -6   4   7       26.17       20.89      2.89 o 
  -5   4   7       20.67       14.95      3.07 o 
  -4   4   7        0.70        1.06      0.89 o 
  -3   4   7       35.50       35.35      3.03 o 
  -2   4   7      274.17      288.09      4.01 o 
  -1   4   7      352.54      366.23      6.15 o 
   0   4   7       15.34       11.76      1.30 o 
   1   4   7      943.30      931.14      9.48 o 
   2   4   7      122.93      118.14      1.75 o 
   3   4   7      483.16      484.16      5.51 o 
   4   4   7       10.05        9.02      1.19 o 
   5   4   7        0.52        0.33      0.52 o 
   6   4   7       23.95       27.10      2.26 o 
  -7   5   7        4.14        2.05      2.28 o 
  -6   5   7        0.02       -0.56      1.44 o 
  -5   5   7        4.45        4.37      2.80 o 
  -4   5   7       18.86       15.03      3.05 o 
  -3   5   7        0.02        0.22      0.60 o 
  -2   5   7      245.63      252.07      3.60 o 
  -1   5   7        5.75        6.64      1.05 o 
   0   5   7        8.14       12.76      2.12 o 
   1   5   7       16.19       17.57      1.17 o 
   2   5   7        7.50        9.49      0.89 o 
   3   5   7      171.74      170.50      8.53 o 
   4   5   7       12.19       14.37      0.99 o 
   5   5   7        3.28        2.21      0.63 o 
   6   5   7        9.14        7.43      2.17 o 
  -6   6   7       21.48       20.08      6.07 o 
  -5   6   7        0.50       -0.22      1.60 o 
  -4   6   7       91.48       96.45      4.95 o 
  -3   6   7       74.52       86.82      4.11 o 
  -2   6   7        0.25       -0.54      0.61 o 
  -1   6   7        2.20        1.37      0.80 o 
   0   6   7      940.46     1009.44     17.81 o 
   1   6   7        7.58        8.72      1.08 o 
   2   6   7        6.97        7.63      0.81 o 
   3   6   7      386.35      370.06      4.12 o 
   4   6   7        2.98        3.75      0.60 o 
   5   6   7        3.10        4.08      2.50 o 
   6   6   7        1.14        3.54      2.38 o 
  -6   7   7        9.96        9.82      2.59 o 
  -5   7   7       14.33        9.49      3.93 o 
  -4   7   7      903.08      856.08     12.48 o 
  -3   7   7      111.17      116.27      4.12 o 
  -2   7   7      135.15      154.49      2.73 o 
  -1   7   7       41.78       56.29      2.32 o 
   0   7   7        0.10       -0.53      0.79 o 
   1   7   7       73.78       80.69      1.80 o 
   2   7   7        0.85        0.97      0.52 o 
   3   7   7      111.14      108.66      2.21 o 
   4   7   7        4.06        4.09      1.99 o 
   5   7   7       16.32       19.28      2.49 o 
   6   7   7        0.02        2.74      2.16 o 
  -6   8   7       32.37       43.29      3.04 o 
  -5   8   7       19.55       19.45      5.77 o 
  -4   8   7      148.37      146.35      6.68 o 
  -3   8   7      428.57      412.66      7.19 o 
  -2   8   7       33.83       29.28      3.90 o 
  -1   8   7      207.84      209.58      3.80 o 
   0   8   7       17.89       14.80      1.15 o 
   1   8   7        1.01        1.21      1.09 o 
   2   8   7       84.12       85.51      2.39 o 
   3   8   7      201.24      202.11      2.77 o 
   4   8   7       67.30       70.04      2.94 o 
   5   8   7       73.72       62.93      3.36 o 
   6   8   7       30.83       31.47      3.11 o 
  -6   9   7       10.56       10.05      4.20 o 
  -5   9   7        3.05        1.04      2.58 o 
  -4   9   7        9.95       10.04      2.41 o 
  -3   9   7        1.90        1.29      1.60 o 
  -2   9   7        6.77        6.15      1.62 o 
  -1   9   7      651.20      734.66     10.77 o 
   0   9   7       13.50       12.86      1.10 o 
   1   9   7      220.34      221.16      3.30 o 
   2   9   7       93.43      100.33      2.42 o 
   3   9   7        6.59        6.79      1.87 o 
   4   9   7       42.90       42.18      3.19 o 
   5   9   7       65.89       68.00      3.34 o 
   6   9   7        0.32        0.34      1.73 o 
  -6  10   7       22.75       30.21      7.81 o 
  -5  10   7       66.15       73.18      4.14 o 
  -4  10   7       25.12       43.26     13.37 o 
  -3  10   7       28.94       33.61      3.27 o 
  -2  10   7        0.36       -0.15      1.06 o 
  -1  10   7        0.01       -0.35      0.65 o 
   0  10   7       19.39       16.68      1.01 o 
   1  10   7       83.62       81.82      1.70 o 
   2  10   7       42.91       51.28      9.19 o 
   3  10   7        2.04        4.74      1.92 o 
   4  10   7        0.34        0.30      1.44 o 
   5  10   7        7.45        9.41      2.46 o 
   6  10   7        0.50        0.82      1.88 o 
  -6  11   7        0.19        1.14      3.40 o 
  -5  11   7        8.63        7.05      3.18 o 
  -4  11   7       12.89       11.14      2.77 o 
  -3  11   7        0.51        0.80      1.57 o 
  -2  11   7        0.01       -0.15      0.94 o 
  -1  11   7        1.13        0.97      1.06 o 
   0  11   7        8.04        9.72      1.19 o 
   1  11   7      495.11      475.83      5.32 o 
   2  11   7     3339.94     3205.14     30.87 o 
   3  11   7       29.73       32.75      2.46 o 
   4  11   7        0.12       -0.40      1.56 o 
   5  11   7        4.25        3.11      1.99 o 
  -6  12   7        1.93       -3.05      3.05 o 
  -5  12   7       34.15       27.74      5.62 o 
  -4  12   7       10.41       10.87      2.43 o 
  -3  12   7       31.18       29.61      2.58 o 
  -2  12   7        4.17        4.22      1.82 o 
  -1  12   7      161.97      164.38      3.05 o 
   0  12   7      130.96      126.71      2.38 o 
   1  12   7        6.31        7.11      1.17 o 
   2  12   7      682.89      664.54      7.50 o 
   3  12   7        0.00        0.39      1.57 o 
   4  12   7        2.54        4.48      2.15 o 
   5  12   7        2.99        1.97      2.13 o 
  -6  13   7        0.61        0.10      1.89 o 
  -5  13   7      198.11      222.88     21.24 o 
  -4  13   7      249.65      263.65      6.16 o 
  -3  13   7       57.37       63.94      3.16 o 
  -2  13   7        7.62        6.79      1.80 o 
  -1  13   7       58.09       66.10      1.91 o 
   0  13   7      269.81      288.54      4.48 o 
   1  13   7      246.25      262.79      4.19 o 
   2  13   7       60.14       70.08      2.59 o 
   3  13   7       54.52       55.77      3.97 o 
   4  13   7        3.10        2.94      2.41 o 
   5  13   7       15.06       12.55      4.04 o 
  -6  14   7        9.13        6.06      5.80 o 
  -5  14   7        5.65        2.96      2.77 o 
  -4  14   7        9.31        8.93      2.73 o 
  -3  14   7       42.84       43.30      2.83 o 
  -2  14   7       25.28       26.50      2.10 o 
  -1  14   7        1.88        0.63      1.07 o 
   0  14   7       12.09       11.25      1.59 o 
   1  14   7       72.46       62.46      2.46 o 
   2  14   7       23.24       21.93      0.94 o 
   3  14   7       16.00       16.69      3.30 o 
   4  14   7        3.54        1.04      1.83 o 
   5  14   7       15.46        9.93      3.42 o 
  -5  15   7       68.65       77.47      3.81 o 
  -4  15   7       19.42       18.18      3.12 o 
  -3  15   7        4.44        2.26      2.14 o 
  -2  15   7        0.31        0.20      0.57 o 
  -1  15   7       11.68       13.92      1.29 o 
   0  15   7      102.61       99.16      2.88 o 
   1  15   7       78.10       76.22      2.52 o 
   2  15   7      310.84      292.83      9.42 o 
   3  15   7        0.14        0.53      2.31 o 
   4  15   7        7.12        5.96      2.23 o 
   5  15   7        0.00        0.26      1.88 o 
  -5  16   7        1.51        1.78      2.43 o 
  -4  16   7       22.83       23.33      3.18 o 
  -3  16   7        0.55        0.54      1.91 o 
  -2  16   7        0.97        0.77      1.11 o 
  -1  16   7       14.07       16.09      1.63 o 
   0  16   7      148.15      138.75      2.89 o 
   1  16   7      972.57      967.63     12.47 o 
   2  16   7      122.97      125.14      4.94 o 
   3  16   7      126.21      119.14      6.20 o 
   4  16   7        3.40        5.45      2.28 o 
   5  16   7        0.69        1.00      2.36 o 
  -5  17   7       34.74       44.04      4.21 o 
  -4  17   7        0.40        0.10      1.57 o 
  -3  17   7       30.88       35.80      3.37 o 
  -2  17   7       24.30       26.68      2.98 o 
  -1  17   7       14.54       11.37      1.65 o 
   0  17   7        6.62        4.99      1.36 o 
   1  17   7      351.74      364.44      6.01 o 
   2  17   7       14.83       11.58      0.70 o 
   3  17   7       22.11       59.83     18.18 o 
   4  17   7        1.40        0.92      1.89 o 
   5  17   7        2.26        4.09      3.02 o 
  -5  18   7       14.33       11.46      2.49 o 
  -4  18   7        8.48        9.15      2.77 o 
  -3  18   7       19.39       19.92      3.74 o 
  -2  18   7       15.67       18.86      1.84 o 
  -1  18   7      109.40      108.82      2.55 o 
   0  18   7       17.40       19.21      1.86 o 
   1  18   7        8.37        8.57      1.36 o 
   2  18   7        4.60        3.48      0.57 o 
   3  18   7       15.07       21.56      5.32 o 
   4  18   7        3.16        5.71      2.91 o 
  -5  19   7        7.54        6.74      2.60 o 
  -4  19   7        5.91        5.45      2.62 o 
  -3  19   7       28.93       30.28      3.02 o 
  -2  19   7       15.13       17.67      1.82 o 
  -1  19   7        6.71        7.63      1.65 o 
   0  19   7        8.21        8.16      1.56 o 
   1  19   7       65.69       64.25      2.56 o 
   2  19   7        4.51        3.61      1.34 o 
   3  19   7        1.03        0.20      2.61 o 
   4  19   7       39.54       50.62      4.74 o 
  -4  20   7        4.64        4.05      2.97 o 
  -3  20   7       65.88       71.94      5.08 o 
  -2  20   7        3.04        4.13      1.59 o 
  -1  20   7        0.30        0.80      1.50 o 
   0  20   7        9.50        8.72      1.72 o 
   1  20   7        3.41        3.61      1.18 o 
   2  20   7        8.56       10.99      3.30 o 
   3  20   7       11.06        7.32      3.32 o 
   4  20   7        0.02       -0.35      2.24 o 
  -4  21   7       33.56       38.23      4.55 o 
  -3  21   7        7.43        6.64      2.46 o 
  -2  21   7       31.08       33.30      2.33 o 
  -1  21   7       33.52       34.08      3.52 o 
   0  21   7       90.68       91.79      3.22 o 
   1  21   7        3.10        3.16      1.43 o 
   2  21   7        2.33        1.31      2.56 o 
   3  21   7       67.82       84.42      6.07 o 
  -4  22   7       18.88       28.74      4.06 o 
  -3  22   7       38.33       35.27      3.78 o 
  -2  22   7       69.83       60.66      6.72 o 
  -1  22   7        6.55        4.80      1.88 o 
   0  22   7       63.91       65.13      2.46 o 
   1  22   7        5.67        4.35      1.31 o 
   2  22   7        0.18        0.84      2.65 o 
   3  22   7       29.79       38.17      5.14 o 
  -3  23   7       25.15       27.40      3.66 o 
  -2  23   7       11.31        7.29      3.35 o 
  -1  23   7        8.85        4.34      2.37 o 
   0  23   7        3.29        3.43      1.59 o 
   1  23   7        3.91        3.14      1.14 o 
   2  23   7        0.82        0.88      2.57 o 
   3  23   7       11.65       12.71      4.91 o 
  -3  24   7        4.06        1.25      2.30 o 
  -2  24   7        4.87        1.48      2.62 o 
  -1  24   7        1.99        2.12      1.50 o 
   0  24   7       23.23       27.11      2.09 o 
   1  24   7        2.49        2.06      3.19 o 
   2  24   7        7.13        7.29      3.22 o 
  -2  25   7        0.17       -1.13      2.37 o 
  -1  25   7       12.18        6.81      2.99 o 
   0  25   7        3.81        2.30      1.49 o 
   1  25   7        3.20        2.56      3.02 o 
   2  25   7        0.87        0.71      2.57 o 
  -1  26   7       52.36       60.96      3.61 o 
   0  26   7        8.95        5.02      2.00 o 
   1  26   7        6.31        5.63      3.88 o 
  -6   0   8        0.15       -0.40      2.30 o 
  -4   0   8       24.41       28.80      4.77 o 
  -2   0   8      383.33      367.28      7.64 o 
   0   0   8      183.12      222.80      4.08 o 
   2   0   8       11.59       12.68      1.83 o 
   4   0   8      379.42      366.68      8.81 o 
   6   0   8        4.60        2.72      4.80 o 
  -6   1   8       11.60        5.65      1.74 o 
  -5   1   8        0.05       -0.08      1.01 o 
  -4   1   8       20.12       19.52      3.25 o 
  -3   1   8       29.16       66.20      8.02 o 
  -2   1   8       24.20       54.73      3.34 o 
  -1   1   8       47.04       39.72      1.89 o 
   0   1   8      451.68      472.99      5.46 o 
   1   1   8        6.87        6.35      1.27 o 
   2   1   8        6.15        7.09      1.07 o 
   3   1   8        0.17        0.68      0.84 o 
   4   1   8       26.33       33.38      6.85 o 
   5   1   8       15.26       15.61      1.62 o 
   6   1   8        3.06        2.22      2.04 o 
  -6   2   8        0.48        0.39      1.41 o 
  -5   2   8        0.85        1.52      1.16 o 
  -4   2   8       34.47       42.17      4.51 o 
  -3   2   8      736.30      720.14     11.07 o 
  -2   2   8      547.87      505.40      6.76 o 
  -1   2   8       11.69       11.84      1.26 o 
   0   2   8      365.77      395.45      4.92 o 
   1   2   8      386.74      397.35      5.54 o 
   2   2   8        3.08        2.48      0.94 o 
   3   2   8        5.55        5.78      1.00 o 
   4   2   8      300.85      310.64      5.41 o 
   5   2   8       36.02       37.90      1.67 o 
   6   2   8       13.84       14.30      2.26 o 
  -6   3   8        0.26        0.56      1.19 o 
  -5   3   8       33.79       26.99      2.23 o 
  -4   3   8      212.42      217.67      6.93 o 
  -3   3   8       12.33       38.70      8.52 o 
  -2   3   8       67.65       59.66      4.09 o 
  -1   3   8       46.40       41.39      1.73 o 
   0   3   8      963.66      894.46     16.75 o 
   1   3   8        0.00        0.20      0.78 o 
   2   3   8        2.40        4.31      0.84 o 
   3   3   8        3.71        4.11      1.03 o 
   4   3   8       18.84       25.09      2.26 o 
   5   3   8       59.83       61.12      1.96 o 
   6   3   8        3.57        5.79      1.99 o 
  -6   4   8        0.00        2.18      1.68 o 
  -5   4   8        0.21       -0.32      2.01 o 
  -4   4   8       45.99       54.98      5.25 o 
  -3   4   8        3.27        2.38      1.16 o 
  -2   4   8       99.63       93.04      2.48 o 
  -1   4   8       19.73       23.07      1.46 o 
   0   4   8       24.50       26.12      2.66 o 
   1   4   8      433.36      440.61      7.69 o 
   2   4   8       13.63       16.42      1.20 o 
   3   4   8       60.20       54.95      3.80 o 
   4   4   8        7.22        7.56      0.98 o 
   5   4   8       41.76       37.62      2.45 o 
   6   4   8        2.11        4.41      2.03 o 
  -6   5   8        6.89        3.08      1.98 o 
  -5   5   8        0.09        0.94      2.27 o 
  -4   5   8        9.41        6.20      2.36 o 
  -3   5   8       29.12       30.21      2.07 o 
  -2   5   8        1.11        2.26      0.87 o 
  -1   5   8      228.12      203.37      6.99 o 
   0   5   8      141.39      124.12      2.97 o 
   1   5   8      438.24      416.71      6.80 o 
   2   5   8       45.75       44.81      1.67 o 
   3   5   8      381.68      384.50      9.30 o 
   4   5   8       62.85       63.67      2.02 o 
   5   5   8       16.56       15.64      2.18 o 
   6   5   8        0.59        2.48      2.04 o 
  -6   6   8        5.82        4.47      2.38 o 
  -5   6   8        0.12        0.56      1.91 o 
  -4   6   8       77.19       81.37      4.14 o 
  -3   6   8        2.44        2.44      1.01 o 
  -2   6   8        8.87        9.61      1.45 o 
  -1   6   8        5.19        7.40      1.20 o 
   0   6   8       18.18       20.10      1.36 o 
   1   6   8       86.92       78.24      2.00 o 
   2   6   8        1.89        3.22      0.78 o 
   3   6   8      507.44      515.86      5.52 o 
   4   6   8        4.44        3.71      0.78 o 
   5   6   8       83.51       79.04      3.56 o 
   6   6   8        1.79        5.14      2.10 o 
  -6   7   8        0.17        0.28      2.43 o 
  -5   7   8        2.76       -0.67      2.72 o 
  -4   7   8      235.85      236.58     13.97 o 
  -3   7   8      871.49      825.38     14.40 o 
  -2   7   8        1.71        2.26      1.15 o 
  -1   7   8       16.26       19.31      1.56 o 
   0   7   8        4.91        7.42      1.98 o 
   1   7   8      472.08      444.21      5.93 o 
   2   7   8      170.34      148.08      2.80 o 
   3   7   8       33.86       37.76      3.29 o 
   4   7   8       26.98       23.17      1.03 o 
   5   7   8       14.86       11.23      2.44 o 
   6   7   8        0.92        0.71      1.68 o 
  -6   8   8        3.07        0.48      2.48 o 
  -5   8   8       90.34       83.23      4.35 o 
  -4   8   8      111.64       95.13      4.40 o 
  -3   8   8       10.92        8.18      2.54 o 
  -2   8   8        0.01       -0.03      0.53 o 
  -1   8   8        6.15        8.52      1.44 o 
   0   8   8       63.18       70.28      2.08 o 
   1   8   8       16.29       17.22      1.82 o 
   2   8   8       31.65       31.14      2.23 o 
   3   8   8        3.22        3.13      0.64 o 
   4   8   8       32.79       28.19      2.47 o 
   5   8   8        7.68        7.67      2.10 o 
  -6   9   8        7.12        7.14      4.07 o 
  -5   9   8        8.63        5.50      3.19 o 
  -4   9   8       28.88       28.12      3.14 o 
  -3   9   8      136.48      136.92      4.17 o 
  -2   9   8       20.48       25.00      1.71 o 
  -1   9   8        0.38       -0.05      1.12 o 
   0   9   8       23.11       19.95      1.47 o 
   1   9   8        5.49        5.66      1.68 o 
   2   9   8      515.74      524.77      7.90 o 
   3   9   8       10.00       10.38      0.85 o 
   4   9   8        5.52        5.69      2.10 o 
   5   9   8        0.92        0.26      1.47 o 
  -6  10   8       26.12       32.11      3.83 o 
  -5  10   8        0.03        0.94      2.66 o 
  -4  10   8        1.19       -0.89      2.15 o 
  -3  10   8        1.22       -0.17      1.70 o 
  -2  10   8      110.38      106.22      3.03 o 
  -1  10   8       12.23        8.44      1.31 o 
   0  10   8       31.10       31.77      1.65 o 
   1  10   8      684.17      673.81      7.90 o 
   2  10   8      961.42      976.34     11.87 o 
   3  10   8       23.24       25.19      2.49 o 
   4  10   8        3.39        2.11      1.77 o 
   5  10   8        0.92        0.06      1.60 o 
  -6  11   8        7.15        7.76      3.16 o 
  -5  11   8        0.21        0.03      2.39 o 
  -4  11   8        3.81        2.54      2.47 o 
  -3  11   8       15.18       15.70      2.65 o 
  -2  11   8        4.06        3.02      1.54 o 
  -1  11   8       59.29       53.40      2.11 o 
   0  11   8        6.47        5.03      1.03 o 
   1  11   8        0.00       -0.88      0.97 o 
   2  11   8      294.42      295.33      6.06 o 
   3  11   8       83.14       79.03      3.18 o 
   4  11   8       27.71       34.56      2.55 o 
   5  11   8        0.60        0.88      1.94 o 
  -6  12   8        6.21        3.24      3.86 o 
  -5  12   8       23.03       37.16     23.66 o 
  -4  12   8       70.16       73.93      3.51 o 
  -3  12   8       26.64       25.82      2.46 o 
  -2  12   8       16.45       13.11      2.33 o 
  -1  12   8        2.38        5.22      1.13 o 
   0  12   8       55.44       44.35      1.61 o 
   1  12   8      464.62      427.49      6.24 o 
   2  12   8      143.74      138.99      2.37 o 
   3  12   8       16.86       12.43      2.46 o 
   4  12   8        2.57        2.39      1.91 o 
   5  12   8       19.18       31.91      3.10 o 
  -6  13   8        0.90        3.55      3.72 o 
  -5  13   8       31.72       32.13      3.15 o 
  -4  13   8        3.72        6.84      2.53 o 
  -3  13   8       16.12       15.45      2.82 o 
  -2  13   8       32.56       29.01      2.61 o 
  -1  13   8        2.41        0.56      0.86 o 
   0  13   8       32.82       33.68      1.58 o 
   1  13   8       98.03      103.42      3.17 o 
   2  13   8       74.09       67.87      1.66 o 
   3  13   8        0.53       -0.21      1.87 o 
   4  13   8        1.41        0.50      1.81 o 
   5  13   8        2.60        1.66      2.38 o 
  -5  14   8        1.81        0.90      2.08 o 
  -4  14   8        0.05       -1.74      2.12 o 
  -3  14   8       10.16       14.52      2.51 o 
  -2  14   8       19.28       22.69      2.19 o 
  -1  14   8        9.22        5.71      1.24 o 
   0  14   8        8.28       10.92      1.46 o 
   1  14   8      248.76      244.12      4.07 o 
   2  14   8        7.36        5.43      0.86 o 
   3  14   8       51.41       49.88      3.73 o 
   4  14   8        3.47        5.16      2.51 o 
   5  14   8        9.54       14.12      3.95 o 
  -5  15   8        5.74        8.36      3.19 o 
  -4  15   8        8.45        9.23      2.59 o 
  -3  15   8        0.05        0.62      1.95 o 
  -2  15   8       61.40       56.75      2.99 o 
  -1  15   8       82.77       81.54      2.83 o 
   0  15   8       48.81       54.61      2.33 o 
   1  15   8      184.70      195.29      3.57 o 
   2  15   8       98.04       80.24      2.49 o 
   3  15   8        0.05        0.55      2.43 o 
   4  15   8        6.70        7.40      2.64 o 
   5  15   8       19.77       22.51      8.31 o 
  -5  16   8        0.50       -0.63      2.25 o 
  -4  16   8       14.60       16.08      3.19 o 
  -3  16   8       12.23       12.37      2.45 o 
  -2  16   8       23.67       22.56      2.58 o 
  -1  16   8        3.42        3.36      1.46 o 
   0  16   8       20.38       21.65      1.79 o 
   1  16   8       35.35       33.80      2.14 o 
   2  16   8        3.96        3.60      0.71 o 
   3  16   8      133.28      138.29      6.86 o 
   4  16   8       17.97       17.17      3.20 o 
  -5  17   8        0.41       -0.47      2.64 o 
  -4  17   8        0.89        1.28      1.90 o 
  -3  17   8       16.14       20.02      3.22 o 
  -2  17   8       23.22       22.49      5.25 o 
  -1  17   8       18.03       15.06      1.66 o 
   0  17   8       33.43       35.82      2.02 o 
   1  17   8        0.24        0.52      0.93 o 
   2  17   8       73.51       60.49      3.63 o 
   3  17   8        0.02       -0.15      2.32 o 
   4  17   8        0.55        0.74      2.11 o 
  -5  18   8        1.55       -0.09      2.99 o 
  -4  18   8        0.83        0.45      1.92 o 
  -3  18   8        8.99        9.56      2.55 o 
  -2  18   8       29.94       25.72      2.75 o 
  -1  18   8        0.03       -0.10      0.97 o 
   0  18   8       89.12       80.67      2.51 o 
   1  18   8       38.03       41.02      2.13 o 
   2  18   8       46.13       50.64      3.94 o 
   3  18   8       28.46       34.13      5.09 o 
   4  18   8       35.43       54.80      3.93 o 
  -4  19   8        3.01        1.48      2.10 o 
  -3  19   8        8.49        5.86      3.41 o 
  -2  19   8       12.59       13.67      1.39 o 
  -1  19   8        0.84        0.57      1.22 o 
   0  19   8        0.04       -0.17      1.17 o 
   1  19   8        6.75        6.58      1.53 o 
   2  19   8        3.24        1.43      2.34 o 
   3  19   8        0.95        3.14      3.75 o 
   4  19   8        2.00        4.77      3.76 o 
  -4  20   8        0.17        0.94      2.81 o 
  -3  20   8        0.28        1.24      2.57 o 
  -2  20   8       16.23       15.85      2.87 o 
  -1  20   8       31.48       30.58      1.93 o 
   0  20   8       37.58       42.85      2.08 o 
   1  20   8       10.54        9.38      1.20 o 
   2  20   8       14.79       10.54      6.84 o 
   3  20   8       34.76       41.38      5.05 o 
  -4  21   8        0.00       -1.02      2.41 o 
  -3  21   8        0.14        0.82      2.78 o 
  -2  21   8        9.08        6.48      3.38 o 
  -1  21   8        5.60        3.72      1.40 o 
   0  21   8        7.44       10.13      1.54 o 
   1  21   8        0.02        0.04      0.78 o 
   2  21   8       11.91       10.03      5.33 o 
   3  21   8       14.92       12.26      4.23 o 
  -3  22   8       11.53        8.95      2.83 o 
  -2  22   8       22.55       23.97      5.25 o 
  -1  22   8        4.05        3.32      1.61 o 
   0  22   8       20.46       26.07      2.28 o 
   1  22   8        0.44        0.59      0.96 o 
   2  22   8        0.24       -0.38      2.25 o 
   3  22   8        0.43        0.30      2.36 o 
  -3  23   8        0.45       -0.21      1.67 o 
  -2  23   8        2.15        1.79      2.98 o 
  -1  23   8       11.86        7.99      2.02 o 
   0  23   8       30.77       33.64      2.20 o 
   1  23   8        0.07       -0.91      2.67 o 
   2  23   8       10.41        7.37      4.40 o 
  -2  24   8        5.58        5.19      2.47 o 
  -1  24   8        3.58        2.79      2.16 o 
   0  24   8        0.09        0.49      1.39 o 
   1  24   8        0.01       -0.49      3.02 o 
   2  24   8        4.55        2.66      4.73 o 
  -2  25   8        0.12       -1.66      2.61 o 
  -1  25   8        0.12       -0.73      1.57 o 
   0  25   8        8.87        7.79      1.87 o 
   1  25   8        0.20        1.74      3.43 o 
  -5   0   9       39.68       39.73      5.73 o 
  -1   0   9      483.71      452.87      8.92 o 
   1   0   9        0.02        0.37      1.20 o 
   3   0   9       65.90       55.08      8.75 o 
   5   0   9       18.92       16.97      2.15 o 
  -6   1   9       30.16       22.00      4.70 o 
  -5   1   9        8.66        1.17      2.47 o 
  -4   1   9       15.44       11.10      5.11 o 
  -3   1   9      155.77      151.24      6.03 o 
  -2   1   9        0.09        2.45      3.25 o 
  -1   1   9       53.03       80.54      5.50 o 
   0   1   9      282.10      298.64      4.10 o 
   1   1   9       40.42       39.74      1.74 o 
   2   1   9        0.15       -0.11      0.64 o 
   3   1   9      167.58      178.17      4.06 o 
   4   1   9       15.93       19.28      1.57 o 
   5   1   9        0.09        0.56      0.88 o 
  -6   2   9        0.57        2.51      1.34 o 
  -5   2   9       17.59        7.32      3.77 o 
  -4   2   9        5.18        4.97      2.96 o 
  -3   2   9       56.90       87.37      7.20 o 
  -2   2   9      532.59      498.65     11.40 o 
  -1   2   9      601.95      588.50      6.86 o 
   0   2   9       92.89       92.96      2.16 o 
   1   2   9       12.42       17.46      1.40 o 
   2   2   9        7.67       10.28      1.24 o 
   3   2   9      152.93      149.42      4.33 o 
   4   2   9       95.38      102.26      3.92 o 
   5   2   9       39.42       41.85      1.85 o 
  -6   3   9        5.11        3.06      1.45 o 
  -5   3   9        1.29        0.29      0.90 o 
  -4   3   9      155.26      153.26      5.84 o 
  -3   3   9      744.87      725.31     12.20 o 
  -2   3   9      555.41      547.64     10.06 o 
  -1   3   9       10.19       16.80      4.47 o 
   0   3   9       16.34       21.71      1.82 o 
   1   3   9       18.57       18.44      1.24 o 
   2   3   9       46.41       44.07      1.72 o 
   3   3   9        3.45        3.96      2.23 o 
   4   3   9       96.78      103.05      2.36 o 
   5   3   9        8.76       14.02      2.72 o 
  -6   4   9        2.81        1.14      1.73 o 
  -5   4   9        7.44        3.55      2.90 o 
  -4   4   9       13.13       13.11      4.16 o 
  -3   4   9       32.77       50.81      4.63 o 
  -2   4   9      747.69      716.80     15.15 o 
  -1   4   9       75.16       80.10      2.29 o 
   0   4   9       27.98       30.87      1.85 o 
   1   4   9        5.47        3.90      1.04 o 
   2   4   9      156.41      176.30      3.31 o 
   3   4   9       19.03       19.55      1.59 o 
   4   4   9       13.13       19.05      2.58 o 
   5   4   9        1.42        1.25      1.52 o 
  -6   5   9        0.68       -0.76      2.25 o 
  -5   5   9       75.87       72.66      4.56 o 
  -4   5   9       18.05        6.30      2.31 o 
  -3   5   9       14.28       14.99      1.76 o 
  -2   5   9       22.11       46.13      8.85 o 
  -1   5   9       14.72       11.21      2.28 o 
   0   5   9      117.37      117.86      2.90 o 
   1   5   9       20.67       17.36      1.44 o 
   2   5   9      111.50      108.27      2.59 o 
   3   5   9      136.79      133.93      2.35 o 
   4   5   9      109.70       90.68      4.23 o 
   5   5   9        0.47       -0.83      1.64 o 
  -6   6   9       27.32       33.24      4.55 o 
  -5   6   9        2.66        1.88      3.18 o 
  -4   6   9       56.05       43.70      3.37 o 
  -3   6   9       61.19       60.13      1.81 o 
  -2   6   9      232.65      237.86      5.04 o 
  -1   6   9        0.70        1.22      1.22 o 
   0   6   9       77.24       71.47      2.11 o 
   1   6   9       73.56       74.24      1.98 o 
   2   6   9      399.98      393.93     11.69 o 
   3   6   9       65.30       73.31      4.72 o 
   4   6   9        1.22        1.51      0.83 o 
   5   6   9        0.26       -0.37      1.78 o 
  -6   7   9        4.47        2.05      3.35 o 
  -5   7   9        4.60        0.79      2.11 o 
  -4   7   9       24.80       20.18      3.54 o 
  -3   7   9       97.17       88.12      5.11 o 
  -2   7   9       16.23       17.72      1.41 o 
  -1   7   9       28.28       31.18      1.89 o 
   0   7   9       22.39       19.16      1.99 o 
   1   7   9      173.84      168.00      3.93 o 
   2   7   9      965.61      938.85      9.58 o 
   3   7   9      327.83      341.28      4.28 o 
   4   7   9       19.16       18.21      1.08 o 
   5   7   9        0.23        1.03      2.03 o 
  -6   8   9        2.69        2.82      3.25 o 
  -5   8   9        3.23        0.95      2.63 o 
  -4   8   9      209.14      205.04      5.29 o 
  -3   8   9      260.15      233.90      7.22 o 
  -2   8   9       37.72       38.86      2.04 o 
  -1   8   9        2.49        4.19      1.26 o 
   0   8   9       69.01       69.72      2.29 o 
   1   8   9       78.61       71.73      2.56 o 
   2   8   9        2.91        3.47      1.75 o 
   3   8   9       22.55       25.88      3.16 o 
   4   8   9        8.12        6.46      2.71 o 
   5   8   9        1.60        1.77      2.00 o 
  -6   9   9        6.38        2.51      2.78 o 
  -5   9   9       35.90       30.43      3.66 o 
  -4   9   9       56.89       45.48      3.84 o 
  -3   9   9       57.28       60.86      3.43 o 
  -2   9   9       73.68       74.20      2.12 o 
  -1   9   9      127.17      121.68      2.89 o 
   0   9   9        9.17       10.97      1.87 o 
   1   9   9      263.95      258.38      4.43 o 
   2   9   9       23.68       24.13      2.80 o 
   3   9   9        3.39        3.41      0.98 o 
   4   9   9        2.79        4.85      2.26 o 
   5   9   9       11.61        9.36      2.80 o 
  -6  10   9        0.85        1.41      3.64 o 
  -5  10   9        8.14        4.80      4.67 o 
  -4  10   9       15.30       12.99      3.66 o 
  -3  10   9      151.56      151.04      4.94 o 
  -2  10   9        0.11        1.07      1.09 o 
  -1  10   9        0.93        0.91      0.97 o 
   0  10   9        2.22        1.76      1.11 o 
   1  10   9      224.58      208.07      4.19 o 
   2  10   9       40.04       45.74      1.85 o 
   3  10   9        5.76        5.31      0.90 o 
   4  10   9        0.25       -0.24      1.78 o 
   5  10   9        5.12        3.32      2.55 o 
  -6  11   9        7.34        5.05      3.51 o 
  -5  11   9       13.58       10.46      5.43 o 
  -4  11   9       90.15       82.62      4.42 o 
  -3  11   9        1.71        4.38      2.30 o 
  -2  11   9        0.42        0.30      1.41 o 
  -1  11   9        2.73        2.29      1.10 o 
   0  11   9       10.39       10.55      1.25 o 
   1  11   9      457.50      449.11      8.37 o 
   2  11   9        7.78        7.17      1.24 o 
   3  11   9        8.63        7.16      2.61 o 
   4  11   9        5.20        3.09      2.21 o 
   5  11   9        0.00        1.23      2.17 o 
  -5  12   9        3.03        0.65      2.03 o 
  -4  12   9        1.69        0.65      2.01 o 
  -3  12   9       65.70       68.94      3.53 o 
  -2  12   9       17.81       23.59      2.46 o 
  -1  12   9        5.67        6.88      1.40 o 
   0  12   9       99.94      109.73      2.83 o 
   1  12   9       84.76       83.15      2.33 o 
   2  12   9       45.22       49.45      1.73 o 
   3  12   9      109.28       98.94      3.77 o 
   4  12   9        7.69        7.04      2.29 o 
   5  12   9        2.46       -0.20      2.02 o 
  -5  13   9        3.27        2.32      2.33 o 
  -4  13   9        1.10        1.90      2.23 o 
  -3  13   9       49.16       50.64      3.14 o 
  -2  13   9        8.75        6.70      2.09 o 
  -1  13   9       45.08       42.35      4.13 o 
   0  13   9       23.89       22.56      1.55 o 
   1  13   9      113.59      117.48      2.72 o 
   2  13   9       48.06       44.35      1.35 o 
   3  13   9       60.42       58.96      3.37 o 
   4  13   9        0.00       -1.44      2.01 o 
   5  13   9       11.09        6.81      3.21 o 
  -5  14   9        0.01        0.54      2.14 o 
  -4  14   9       38.71       40.31      3.87 o 
  -3  14   9       17.40       15.70      2.77 o 
  -2  14   9       56.53       45.20      2.77 o 
  -1  14   9       28.20       33.91      2.26 o 
   0  14   9       17.26       14.78      1.69 o 
   1  14   9       10.53        7.65      1.60 o 
   2  14   9        0.00        0.25      0.58 o 
   3  14   9       36.38       39.82      3.24 o 
   4  14   9        7.58       13.24      3.10 o 
  -5  15   9       45.98       52.12      4.46 o 
  -4  15   9       10.86        9.39      3.11 o 
  -3  15   9       15.29       12.97      3.45 o 
  -2  15   9       15.24       16.20      3.07 o 
  -1  15   9        1.01        0.66      1.08 o 
   0  15   9        0.85        0.28      1.12 o 
   1  15   9      132.38      132.99      2.62 o 
   2  15   9        9.64       10.45      1.08 o 
   3  15   9        5.56        2.01      2.28 o 
   4  15   9       10.04        9.87      3.16 o 
  -5  16   9        0.06       -0.01      1.90 o 
  -4  16   9        4.90        4.90      2.33 o 
  -3  16   9        3.74        2.79      2.03 o 
  -2  16   9       32.66       42.03      3.36 o 
  -1  16   9       22.50       21.55      1.91 o 
   0  16   9        6.45        4.23      1.50 o 
   1  16   9        2.11        0.43      1.29 o 
   2  16   9        3.38        2.12      0.61 o 
   3  16   9        6.38        2.60      2.41 o 
   4  16   9       37.87       46.34      3.90 o 
  -4  17   9        9.93        6.91      3.03 o 
  -3  17   9        1.48        1.10      2.00 o 
  -2  17   9        3.88        4.52      2.19 o 
  -1  17   9        0.96        1.90      1.57 o 
   0  17   9        6.48        5.64      1.51 o 
   1  17   9        0.28        1.29      1.39 o 
   2  17   9       72.92       78.60      4.85 o 
   3  17   9        0.40        0.52      2.30 o 
   4  17   9       17.92       22.49      4.40 o 
  -4  18   9       24.68       35.04      4.13 o 
  -3  18   9        4.64        4.46      2.49 o 
  -2  18   9       30.61       32.84      3.46 o 
  -1  18   9       30.62       29.82      1.99 o 
   0  18   9       27.84       32.36      2.99 o 
   1  18   9       17.07       20.42      1.56 o 
   2  18   9        0.78        2.16      2.73 o 
   3  18   9       20.51       15.46      3.66 o 
   4  18   9        5.80        5.37      5.08 o 
  -4  19   9       29.23       41.13      3.53 o 
  -3  19   9        0.38        1.00      2.08 o 
  -2  19   9        3.62        3.37      2.05 o 
  -1  19   9       30.72       33.92      2.36 o 
   0  19   9       27.92       25.63      2.15 o 
   1  19   9       11.85       14.15      1.47 o 
   2  19   9       23.50       28.58      3.72 o 
   3  19   9       13.92       14.22      3.69 o 
  -4  20   9        8.58        5.78      4.04 o 
  -3  20   9       14.56       10.75      4.91 o 
  -2  20   9       22.77       21.27      7.91 o 
  -1  20   9        7.00        7.08      1.78 o 
   0  20   9       16.29       16.01      2.00 o 
   1  20   9        0.05        0.65      1.16 o 
   2  20   9       23.79       25.30      3.80 o 
   3  20   9       11.87        8.19      4.01 o 
  -3  21   9        0.31        0.52      2.37 o 
  -2  21   9        8.68        9.07      2.49 o 
  -1  21   9        3.75        4.05      1.90 o 
   0  21   9        3.95        4.17      1.49 o 
   1  21   9        2.01       -0.31      1.30 o 
   2  21   9        0.79       -0.10      2.39 o 
   3  21   9        7.16       10.61      4.54 o 
  -3  22   9        5.67        4.64      3.16 o 
  -2  22   9       12.53        7.14      4.05 o 
  -1  22   9       17.99       15.28      2.34 o 
   0  22   9        2.27        4.36      1.44 o 
   1  22   9       35.21       43.09      5.26 o 
   2  22   9       17.54       22.67      9.23 o 
  -2  23   9        1.88        1.38      1.98 o 
  -1  23   9       40.01       44.38      2.59 o 
   0  23   9        1.11        1.63      1.41 o 
   1  23   9        1.34        1.52      3.00 o 
   2  23   9        5.74        5.72      5.20 o 
  -1  24   9        1.15        1.15      1.46 o 
   0  24   9        6.51        5.37      1.55 o 
   1  24   9        1.22        1.97      3.17 o 
  -6   0  10        0.38        0.50      2.73 o 
  -4   0  10        9.68        6.51      6.79 o 
  -2   0  10       19.27       11.56      3.77 o 
   0   0  10       50.68       50.42      2.69 o 
   2   0  10       14.71       11.61      2.27 o 
   4   0  10       66.72       78.75     13.25 o 
  -6   1  10        0.05       -0.80      2.22 o 
  -5   1  10        1.14        1.52      2.81 o 
  -4   1  10       11.12        6.58      6.65 o 
  -3   1  10      101.10      107.84      5.73 o 
  -2   1  10       32.09       74.76      6.83 o 
  -1   1  10      656.83      676.79      8.45 o 
   0   1  10        1.44        0.38      1.00 o 
   1   1  10       54.44       57.20      1.88 o 
   2   1  10       21.12       27.02      3.62 o 
   3   1  10      304.64      318.67      6.59 o 
   4   1  10      124.37      133.75      4.98 o 
   5   1  10        3.65        4.13      1.11 o 
  -6   2  10        2.96        3.53      2.84 o 
  -5   2  10       22.86       19.75     13.72 o 
  -4   2  10       13.41        5.33      7.32 o 
  -3   2  10       89.02      134.51     10.15 o 
  -2   2  10      751.45      692.97      8.65 o 
  -1   2  10      534.23      530.52     11.01 o 
   0   2  10       21.70       23.22      1.56 o 
   1   2  10        0.25        2.16      1.19 o 
   2   2  10      253.56      244.83      7.43 o 
   3   2  10      176.24      183.11      5.80 o 
   4   2  10       14.72       14.32      1.39 o 
   5   2  10        8.81        6.21      2.04 o 
  -6   3  10        2.60        3.48      3.20 o 
  -5   3  10       15.04        5.86      3.11 o 
  -4   3  10        4.10        2.03      0.93 o 
  -3   3  10      941.91      903.77     19.73 o 
  -2   3  10        2.53       26.90     16.26 o 
  -1   3  10      343.30      332.14      4.99 o 
   0   3  10      163.55      161.09      2.99 o 
   1   3  10       30.68       25.42      1.71 o 
   2   3  10      137.39      131.97      5.97 o 
   3   3  10       44.53       51.51      4.13 o 
   4   3  10       40.66       41.89      1.76 o 
   5   3  10       53.98       64.12      3.94 o 
  -6   4  10        0.05       -0.76      2.48 o 
  -5   4  10        1.99        1.37      2.34 o 
  -4   4  10        0.09       -0.26      0.93 o 
  -3   4  10        7.68       47.47      4.99 o 
  -2   4  10       34.43       35.03      2.79 o 
  -1   4  10       31.97       33.02      2.26 o 
   0   4  10       26.07       23.24      2.00 o 
   1   4  10       60.55       55.19      2.19 o 
   2   4  10       54.66       60.23      2.52 o 
   3   4  10        0.04        0.75      1.16 o 
   4   4  10       43.08       50.82      2.81 o 
   5   4  10       19.11       18.90      3.37 o 
  -6   5  10       19.18       23.29      7.53 o 
  -5   5  10        4.90        3.14      3.49 o 
  -4   5  10        0.23       -0.17      0.44 o 
  -3   5  10        0.72        0.35      0.94 o 
  -2   5  10       53.65       58.33      3.01 o 
  -1   5  10       37.08       35.71      2.04 o 
   0   5  10       10.81       14.94      2.09 o 
   1   5  10       34.16       33.28      1.61 o 
   2   5  10       13.70       15.01      2.57 o 
   3   5  10       53.46       49.95      2.22 o 
   4   5  10       37.42       35.40      1.96 o 
   5   5  10       43.10       41.88      2.98 o 
  -6   6  10        0.00        1.97      3.12 o 
  -5   6  10        0.39       -0.12      1.57 o 
  -4   6  10        1.44        0.29      1.80 o 
  -3   6  10        9.63        8.35      1.61 o 
  -2   6  10        5.64        3.53      1.77 o 
  -1   6  10        0.21       -0.66      1.47 o 
   0   6  10      463.46      456.40      8.28 o 
   1   6  10        0.01       -0.18      1.07 o 
   2   6  10      698.43      749.79     11.29 o 
   3   6  10      150.54      140.57      5.07 o 
   4   6  10       35.67       29.42      2.89 o 
   5   6  10        1.01       -0.97      1.88 o 
  -6   7  10        0.58        0.03      1.90 o 
  -5   7  10        1.85        1.03      2.73 o 
  -4   7  10        0.83        2.16      2.23 o 
  -3   7  10        0.04       -0.33      0.73 o 
  -2   7  10       10.39       10.77      1.98 o 
  -1   7  10        1.59        0.22      1.41 o 
   0   7  10      314.71      333.80      5.99 o 
   1   7  10      108.09       88.85      2.55 o 
   2   7  10        2.29        1.64      1.31 o 
   3   7  10        5.27        4.33      1.20 o 
   4   7  10       10.62        9.69      2.27 o 
   5   7  10        6.41        6.20      2.57 o 
  -6   8  10        3.48        4.16      3.37 o 
  -5   8  10        3.71        2.24      2.89 o 
  -4   8  10        9.35        6.95      2.60 o 
  -3   8  10        0.22        0.87      0.90 o 
  -2   8  10       40.86       49.78      2.31 o 
  -1   8  10       44.09       50.28      2.54 o 
   0   8  10      379.20      347.26     10.12 o 
   1   8  10       56.81       48.76      2.79 o 
   2   8  10       10.04        7.15      1.58 o 
   3   8  10       56.13       52.26      1.82 o 
   4   8  10        6.52        5.46      2.38 o 
   5   8  10        0.43       -0.29      1.51 o 
  -5   9  10        0.28        0.44      2.66 o 
  -4   9  10       26.04       26.23      3.31 o 
  -3   9  10        5.34        5.02      0.99 o 
  -2   9  10       12.87        9.81      1.41 o 
  -1   9  10       11.70       12.06      2.38 o 
   0   9  10      105.96       99.43      3.87 o 
   1   9  10       75.25       84.16      2.70 o 
   2   9  10        0.14        1.51      1.39 o 
   3   9  10       61.23       63.30      2.21 o 
   4   9  10        4.52        4.04      2.20 o 
   5   9  10        6.36        7.43      2.44 o 
  -5  10  10        0.41        1.11      2.54 o 
  -4  10  10       35.51       42.64      3.68 o 
  -3  10  10        4.15        3.31      2.45 o 
  -2  10  10        4.86        6.27      1.46 o 
  -1  10  10       44.93       51.58      2.55 o 
   0  10  10        1.87        2.91      1.63 o 
   1  10  10        0.29       -0.21      1.17 o 
   2  10  10       45.91       43.33      3.25 o 
   3  10  10        1.31        0.63      0.54 o 
   4  10  10        1.88        2.62      1.95 o 
   5  10  10        0.32        1.02      2.09 o 
  -5  11  10        0.30        1.47      2.35 o 
  -4  11  10        5.21        5.54      2.42 o 
  -3  11  10       23.98       18.55      3.10 o 
  -2  11  10        3.30        3.14      1.39 o 
  -1  11  10        6.40        3.20      1.47 o 
   0  11  10       21.57       18.68      2.00 o 
   1  11  10      123.78      117.50      3.19 o 
   2  11  10       67.86       62.59      2.36 o 
   3  11  10        0.58        2.11      2.48 o 
   4  11  10        0.89        1.87      2.36 o 
  -5  12  10        3.42        4.56      2.51 o 
  -4  12  10       14.18        7.25      2.60 o 
  -3  12  10        5.58        3.81      2.28 o 
  -2  12  10       54.40       62.84      3.93 o 
  -1  12  10        1.69        0.29      1.19 o 
   0  12  10        0.03       -0.34      1.22 o 
   1  12  10       88.09       84.64      2.15 o 
   2  12  10       31.39       31.46      1.58 o 
   3  12  10        6.29        7.02      3.02 o 
   4  12  10        5.63        5.32      2.40 o 
  -5  13  10        1.23        3.81      2.63 o 
  -4  13  10       55.72       63.51      4.41 o 
  -3  13  10        0.00        0.26      1.66 o 
  -2  13  10        0.00       -0.50      1.68 o 
  -1  13  10       18.46       13.76      2.46 o 
   0  13  10      169.04      168.84      4.58 o 
   1  13  10        4.91        6.34      1.30 o 
   2  13  10       60.38       55.95      2.56 o 
   3  13  10       31.50       33.73      3.02 o 
   4  13  10        0.02        0.17      1.97 o 
  -5  14  10        3.85        1.09      3.04 o 
  -4  14  10        0.44       -1.18      2.30 o 
  -3  14  10        0.36       -0.10      1.73 o 
  -2  14  10        2.08        1.07      1.68 o 
  -1  14  10       62.71       57.57      3.94 o 
   0  14  10       54.17       50.92      2.58 o 
   1  14  10      159.72      169.73      3.14 o 
   2  14  10       57.93       56.20      2.15 o 
   3  14  10        0.04        0.78      2.00 o 
   4  14  10       24.89       40.01      4.54 o 
  -5  15  10        0.18       -0.04      2.20 o 
  -4  15  10        0.37        0.21      1.89 o 
  -3  15  10        0.35        0.15      2.18 o 
  -2  15  10       19.09       20.66      2.83 o 
  -1  15  10        0.00       -0.77      1.58 o 
   0  15  10       44.62       41.04      2.46 o 
   1  15  10        3.09        3.38      1.11 o 
   2  15  10       16.46       16.50      2.07 o 
   3  15  10        6.95        8.70      3.00 o 
   4  15  10        0.08       -0.15      2.05 o 
  -4  16  10        1.79        3.08      2.34 o 
  -3  16  10        1.18        0.12      1.68 o 
  -2  16  10       60.54       67.85      3.74 o 
  -1  16  10        2.02        1.63      1.86 o 
   0  16  10       85.21       91.76      2.77 o 
   1  16  10        0.84        0.78      1.00 o 
   2  16  10        1.03        2.02      2.96 o 
   3  16  10        5.21       10.16      3.10 o 
   4  16  10       18.05       27.64      5.72 o 
  -4  17  10        2.86        2.52      2.35 o 
  -3  17  10       62.63       64.61      4.14 o 
  -2  17  10        3.49        5.17      3.11 o 
  -1  17  10       13.68       14.20      2.93 o 
   0  17  10        6.38        6.53      1.44 o 
   1  17  10        9.01        9.58      1.54 o 
   2  17  10       56.52       51.02      4.65 o 
   3  17  10       57.93       67.85      4.46 o 
  -4  18  10        3.99        2.38      2.53 o 
  -3  18  10        0.38       -0.10      1.62 o 
  -2  18  10       23.39       31.60      4.57 o 
  -1  18  10        2.06        1.64      1.30 o 
   0  18  10       20.02       25.95      2.03 o 
   1  18  10        3.83        2.65      1.28 o 
   2  18  10        0.11        0.41      2.64 o 
   3  18  10       19.12       15.02      4.77 o 
  -3  19  10        1.64        3.34      2.30 o 
  -2  19  10        0.06       -0.54      2.06 o 
  -1  19  10       29.98       31.50      2.01 o 
   0  19  10       17.32       16.07      2.17 o 
   1  19  10        7.08        4.53      1.38 o 
   2  19  10        5.01        3.12      3.31 o 
   3  19  10        4.26        2.56      2.69 o 
  -3  20  10        0.80        0.47      1.92 o 
  -2  20  10       46.34       54.78      3.71 o 
  -1  20  10        0.00       -0.05      1.22 o 
   0  20  10       16.33       14.45      2.54 o 
   1  20  10        0.07        0.23      1.97 o 
   2  20  10       20.98       25.39      4.29 o 
  -3  21  10        1.39        1.20      2.44 o 
  -2  21  10        0.35        1.67      2.33 o 
  -1  21  10       53.64       54.49      2.44 o 
   0  21  10       20.68       21.35      2.78 o 
   1  21  10        9.87        4.75      3.19 o 
   2  21  10       13.06       10.43      4.91 o 
  -2  22  10        4.31        4.15      2.48 o 
  -1  22  10        7.28        9.76      2.21 o 
   0  22  10        5.68        7.46      2.03 o 
   1  22  10       10.61        4.22      2.94 o 
  -1  23  10        6.85        9.49      2.47 o 
   0  23  10       41.23       46.24      2.85 o 
  -5   0  11        0.70        3.41      4.56 o 
  -3   0  11       40.29       47.27      6.72 o 
  -1   0  11       31.63       31.52      3.17 o 
   1   0  11       54.00       55.94      3.00 o 
   3   0  11      394.70      409.01      9.85 o 
   5   0  11        0.34        0.21      1.72 o 
  -6   1  11        0.33        1.63      2.77 o 
  -5   1  11        1.84        3.86      4.61 o 
  -4   1  11        0.07        1.73      3.25 o 
  -3   1  11        2.03       -0.85      2.13 o 
  -2   1  11     1483.74     1497.94     18.39 o 
  -1   1  11       96.89       93.92      3.17 o 
   0   1  11       40.25       43.47      1.93 o 
   1   1  11       26.68       33.89      2.14 o 
   2   1  11        4.75        4.49      1.73 o 
   3   1  11       61.77       68.33      9.39 o 
   4   1  11        4.85        3.32      1.56 o 
   5   1  11        0.58        1.26      1.67 o 
  -6   2  11       13.24        9.85      5.65 o 
  -5   2  11       14.44        8.61      8.41 o 
  -4   2  11        0.26        0.54      1.01 o 
  -3   2  11        0.03        0.38      1.11 o 
  -2   2  11       46.67      106.34     13.78 o 
  -1   2  11       35.40       36.39      3.04 o 
   0   2  11       42.55       39.95      2.28 o 
   1   2  11       32.77       32.19      1.96 o 
   2   2  11      131.82      122.42      2.92 o 
   3   2  11      253.24      255.85      7.07 o 
   4   2  11        0.41        0.27      1.00 o 
   5   2  11       21.18       21.92      2.59 o 
  -6   3  11        0.71        0.75      4.43 o 
  -5   3  11       11.79        3.04      3.38 o 
  -4   3  11       18.52       18.72      2.96 o 
  -3   3  11       35.46       32.20      2.08 o 
  -2   3  11      129.12      146.94      5.30 o 
  -1   3  11        1.28        4.01      1.53 o 
   0   3  11       16.94       16.81      1.64 o 
   1   3  11       46.11       38.71      1.96 o 
   2   3  11       22.68       27.81      5.23 o 
   3   3  11       70.09       91.58      6.57 o 
   4   3  11       71.25       75.07      2.65 o 
   5   3  11        5.93       12.08      2.19 o 
  -5   4  11        9.79        7.22      4.20 o 
  -4   4  11       20.05       19.62      1.90 o 
  -3   4  11       23.27       20.74      1.75 o 
  -2   4  11      430.62      431.65      9.46 o 
  -1   4  11      106.92      104.50      3.02 o 
   0   4  11       11.64       16.59      1.65 o 
   1   4  11       78.31       80.28      2.66 o 
   2   4  11      113.75      109.31      3.32 o 
   3   4  11       18.52       20.95      1.99 o 
   4   4  11        0.39        0.42      0.92 o 
   5   4  11        0.58        0.55      1.76 o 
  -5   5  11        1.80        0.35      2.27 o 
  -4   5  11        3.30        1.57      1.14 o 
  -3   5  11        7.37        6.66      2.05 o 
  -2   5  11       17.70       23.37      3.75 o 
  -1   5  11       86.37       73.44      3.40 o 
   0   5  11        3.30        4.33      1.61 o 
   1   5  11       25.43       24.64      1.81 o 
   2   5  11        6.06        6.27      1.52 o 
   3   5  11        5.63        8.59      1.62 o 
   4   5  11        9.07        9.09      2.72 o 
   5   5  11        3.19        1.81      1.83 o 
  -5   6  11       10.81        6.59      3.55 o 
  -4   6  11        0.09        0.20      1.93 o 
  -3   6  11      276.61      274.39     13.73 o 
  -2   6  11       50.16       50.75      3.09 o 
  -1   6  11      450.81      458.71     11.03 o 
   0   6  11        0.07       -0.81      1.30 o 
   1   6  11       13.81       15.90      1.60 o 
   2   6  11       32.53       39.81      1.92 o 
   3   6  11       47.09       45.56      3.85 o 
   4   6  11       28.94       38.46      3.59 o 
  -5   7  11       12.48       14.79      6.46 o 
  -4   7  11       21.89       19.17      3.16 o 
  -3   7  11       56.83       58.81      3.91 o 
  -2   7  11       29.76       28.26      2.52 o 
  -1   7  11       86.00       85.57      3.75 o 
   0   7  11        1.44        0.81      1.45 o 
   1   7  11      112.99      104.34      3.11 o 
   2   7  11        6.34        8.88      1.53 o 
   3   7  11       10.79       11.14      1.60 o 
   4   7  11        9.78        7.33      2.79 o 
  -5   8  11        7.59        7.33      3.76 o 
  -4   8  11       11.00        8.07      3.18 o 
  -3   8  11       75.94       71.42      2.20 o 
  -2   8  11       50.83       43.97      2.69 o 
  -1   8  11       28.43       36.84      3.14 o 
   0   8  11       91.65       91.78      3.46 o 
   1   8  11        0.80        0.27      1.23 o 
   2   8  11      125.74      126.04      3.81 o 
   3   8  11        3.85        4.28      1.62 o 
   4   8  11       24.18       28.50      5.90 o 
  -5   9  11        0.09        0.04      2.82 o 
  -4   9  11       20.68       11.29      3.21 o 
  -3   9  11        1.80        3.18      1.23 o 
  -2   9  11       15.40       16.84      1.86 o 
  -1   9  11      301.71      317.28     12.50 o 
   0   9  11       53.55       46.11      2.91 o 
   1   9  11       37.89       42.03      2.47 o 
   2   9  11       26.24       29.06      2.49 o 
   3   9  11        9.51       13.88      1.78 o 
   4   9  11        0.96        1.19      2.20 o 
  -5  10  11        2.75        2.69      3.01 o 
  -4  10  11        6.17        7.19      3.42 o 
  -3  10  11        8.02        7.09      2.62 o 
  -2  10  11       10.48        7.56      1.62 o 
  -1  10  11      102.44       89.78      3.21 o 
   0  10  11        5.30        6.67      1.99 o 
   1  10  11        0.96        1.18      2.01 o 
   2  10  11       21.49       16.48      2.07 o 
   3  10  11        7.56        6.74      2.81 o 
   4  10  11       14.08        9.40      2.49 o 
  -5  11  11        2.15        2.49      2.94 o 
  -4  11  11        3.27        2.16      2.77 o 
  -3  11  11       20.53       18.22      3.24 o 
  -2  11  11       26.76       31.29      1.80 o 
  -1  11  11        7.70        6.55      1.88 o 
   0  11  11      127.57      143.77      4.20 o 
   1  11  11       10.80       12.83      2.26 o 
   2  11  11        0.30       -0.89      1.25 o 
   3  11  11        5.69        2.26      1.98 o 
   4  11  11        0.00       -0.26      1.81 o 
  -5  12  11        6.49        4.07      3.15 o 
  -4  12  11       16.42       16.25      3.64 o 
  -3  12  11        0.24       -0.12      1.80 o 
  -2  12  11       29.79       27.21      3.46 o 
  -1  12  11        9.00        6.39      1.66 o 
   0  12  11        2.32        3.70      1.79 o 
   1  12  11        1.01       -0.03      1.02 o 
   2  12  11        8.46        7.33      1.17 o 
   3  12  11        0.77        3.36      2.25 o 
   4  12  11        2.26        3.48      2.49 o 
  -4  13  11        0.86        0.67      2.29 o 
  -3  13  11        1.82        0.38      2.10 o 
  -2  13  11       28.12       25.82      3.16 o 
  -1  13  11        7.20        9.62      1.91 o 
   0  13  11        3.91        2.51      1.64 o 
   1  13  11      121.12      127.35      3.11 o 
   2  13  11        8.01       10.29      1.91 o 
   3  13  11        5.07        7.10      2.54 o 
   4  13  11        0.10       -0.05      1.79 o 
  -4  14  11        3.20        1.70      2.47 o 
  -3  14  11       22.66       24.99      3.39 o 
  -2  14  11        8.91       10.21      2.86 o 
  -1  14  11       87.24       83.05      4.42 o 
   0  14  11       25.46       25.30      1.90 o 
   1  14  11        6.31        5.10      1.67 o 
   2  14  11        3.43        0.45      1.94 o 
   3  14  11        5.54        4.81      2.78 o 
  -4  15  11        2.93        2.80      2.79 o 
  -3  15  11       23.31       26.64      7.82 o 
  -2  15  11        0.12        1.18      1.87 o 
  -1  15  11       43.33       44.59      3.23 o 
   0  15  11       23.39       19.81      2.68 o 
   1  15  11        2.15        1.72      1.29 o 
   2  15  11        6.69        2.01      5.03 o 
   3  15  11        0.04        0.55      2.48 o 
  -4  16  11        2.98        2.75      3.10 o 
  -3  16  11        5.16        6.00      2.50 o 
  -2  16  11        7.31        5.94      2.53 o 
  -1  16  11       61.81       67.84      4.12 o 
   0  16  11        2.53        2.32      1.47 o 
   1  16  11        7.30        5.83      1.41 o 
   2  16  11        8.48        5.86      3.63 o 
   3  16  11        0.04        1.13      2.29 o 
  -3  17  11        3.46        2.27      3.15 o 
  -2  17  11        0.04       -0.50      1.90 o 
  -1  17  11        9.88        8.02      2.59 o 
   0  17  11        2.05        2.07      1.43 o 
   1  17  11        0.02        0.59      1.16 o 
   2  17  11        4.31        0.85      2.84 o 
   3  17  11        0.11       -0.93      2.50 o 
  -3  18  11       16.63        7.80      4.74 o 
  -2  18  11        0.43        0.30      1.79 o 
  -1  18  11        2.57        1.04      2.12 o 
   0  18  11       12.07       15.97      1.72 o 
   1  18  11       12.14       10.15      2.24 o 
   2  18  11       42.84       56.62      4.72 o 
  -3  19  11       12.08        6.91      3.37 o 
  -2  19  11       13.02        5.14      2.38 o 
  -1  19  11        0.88        2.23      2.17 o 
   0  19  11        0.32        1.14      1.24 o 
   1  19  11       27.54       40.35      4.08 o 
   2  19  11        1.49        0.09      2.18 o 
  -2  20  11        0.00        0.53      2.02 o 
  -1  20  11        0.80        1.54      1.79 o 
   0  20  11       31.23       37.65      2.79 o 
   1  20  11       24.47       27.69      4.11 o 
  -2  21  11       56.91       69.44      6.11 o 
  -1  21  11        0.22        1.03      2.42 o 
   0  21  11        9.83       11.64      2.54 o 
   1  21  11        9.46        6.20      3.89 o 
  -4   0  12        8.91       11.54      5.54 o 
  -2   0  12       32.70       32.64      3.08 o 
   0   0  12        0.00        1.49      1.66 o 
   2   0  12      134.34      149.62      5.85 o 
   4   0  12        9.59        5.77      2.67 o 
  -5   1  12        3.47        5.32      3.83 o 
  -4   1  12        7.61       10.30      3.90 o 
  -3   1  12        0.68        1.33      1.52 o 
  -2   1  12       78.18       84.29      4.26 o 
  -1   1  12      130.02      134.06      3.16 o 
   0   1  12        0.67        0.09      0.94 o 
   1   1  12        0.07        0.10      0.91 o 
   2   1  12       76.24       80.73      4.52 o 
   3   1  12        2.78        3.77      2.18 o 
   4   1  12        1.30        0.78      1.10 o 
  -5   2  12        3.04        2.16      3.52 o 
  -4   2  12       18.46       22.96      2.75 o 
  -3   2  12      145.71      135.11      6.21 o 
  -2   2  12      171.58      165.35      4.33 o 
  -1   2  12       41.16       43.90      2.41 o 
   0   2  12        0.17        0.95      1.26 o 
   1   2  12       47.88       43.51      2.27 o 
   2   2  12       49.12       45.90      2.25 o 
   3   2  12       54.34       60.76      2.53 o 
   4   2  12       11.42        6.16      1.53 o 
  -5   3  12       13.65        8.23      7.38 o 
  -4   3  12        0.99        1.53      1.63 o 
  -3   3  12       15.34       22.25      2.75 o 
  -2   3  12      151.94      164.77      5.65 o 
  -1   3  12       33.27       41.40      3.92 o 
   0   3  12        2.14        1.95      1.32 o 
   1   3  12       45.63       37.76      2.25 o 
   2   3  12        0.71        1.34      1.43 o 
   3   3  12        8.08       12.61      1.61 o 
   4   3  12       60.09       50.69      2.08 o 
  -5   4  12        3.38        4.39      3.23 o 
  -4   4  12        8.07       12.42      1.46 o 
  -3   4  12        4.35        8.17      2.55 o 
  -2   4  12        0.10        0.11      1.19 o 
  -1   4  12      211.94      228.10      4.74 o 
   0   4  12        3.22        3.20      1.41 o 
   1   4  12       55.19       53.03      2.28 o 
   2   4  12        0.06       -0.21      1.21 o 
   3   4  12        0.69        0.10      0.91 o 
   4   4  12       13.65       12.76      3.73 o 
  -5   5  12       27.99       36.84      4.42 o 
  -4   5  12        0.28        2.55      2.70 o 
  -3   5  12        0.92       -0.43      1.64 o 
  -2   5  12       21.90       20.75      2.92 o 
  -1   5  12       14.89       21.25      2.90 o 
   0   5  12      102.11       91.10      5.32 o 
   1   5  12       55.65       60.57      2.83 o 
   2   5  12       13.61       11.77      1.82 o 
   3   5  12        0.93        1.09      1.00 o 
   4   5  12       51.58       56.82      4.10 o 
  -5   6  12        0.05        0.13      2.68 o 
  -4   6  12        0.93        2.76      2.72 o 
  -3   6  12       58.11       58.83      3.82 o 
  -2   6  12        0.47        2.65      2.07 o 
  -1   6  12      252.17      254.36      5.97 o 
   0   6  12      103.24      105.15      3.39 o 
   1   6  12       48.28       43.85      2.84 o 
   2   6  12        0.05        0.32      1.10 o 
   3   6  12        0.74       -0.13      0.86 o 
   4   6  12       33.93       34.11      3.80 o 
  -5   7  12        3.53        7.10      3.86 o 
  -4   7  12        1.40       -2.25      3.31 o 
  -3   7  12       14.10       14.56      2.07 o 
  -2   7  12       66.80       65.05      3.42 o 
  -1   7  12      317.28      312.33      9.71 o 
   0   7  12       47.95       58.07      3.20 o 
   1   7  12       85.35       75.50      2.98 o 
   2   7  12        0.41        1.27      1.03 o 
   3   7  12        1.09        0.96      0.94 o 
   4   7  12       10.72        6.63      3.34 o 
  -5   8  12        2.72        4.21      3.73 o 
  -4   8  12       16.17       15.99      3.11 o 
  -3   8  12       13.72       15.76      2.08 o 
  -2   8  12       15.89       23.00      2.96 o 
  -1   8  12       49.21       43.00      4.14 o 
   0   8  12      367.42      345.98     15.55 o 
   1   8  12       21.42       23.08      4.36 o 
   2   8  12        3.24        4.72      1.71 o 
   3   8  12       10.56        8.95      3.14 o 
   4   8  12        8.54        4.94      3.24 o 
  -5   9  12        5.29        7.20      3.57 o 
  -4   9  12       16.39       11.92      3.56 o 
  -3   9  12       15.33       14.70      1.82 o 
  -2   9  12        0.38        0.08      1.46 o 
  -1   9  12       63.54       60.65      4.28 o 
   0   9  12       35.81       25.18      3.13 o 
   1   9  12        1.15        1.29      2.14 o 
   2   9  12       28.17       37.86      2.27 o 
   3   9  12        0.18        0.01      1.64 o 
   4   9  12        0.00        0.48      2.22 o 
  -4  10  12        0.50       -0.26      1.93 o 
  -3  10  12       12.02       12.88      2.96 o 
  -2  10  12       16.09       18.38      2.34 o 
  -1  10  12       15.54       17.63      4.15 o 
   0  10  12       91.40       90.39      3.36 o 
   1  10  12       96.69       99.88      3.40 o 
   2  10  12        5.21        6.51      1.94 o 
   3  10  12        7.82        6.97      2.87 o 
   4  10  12        7.74        5.62      3.03 o 
  -4  11  12        0.00        0.71      2.63 o 
  -3  11  12        8.25       11.02      2.99 o 
  -2  11  12        0.23        0.60      1.14 o 
  -1  11  12        2.10        3.85      1.73 o 
   0  11  12       41.24       41.46      3.37 o 
   1  11  12       31.06       29.72      2.43 o 
   2  11  12        1.92        1.33      1.62 o 
   3  11  12        6.31        6.09      2.86 o 
  -4  12  12        1.43        2.87      3.29 o 
  -3  12  12       12.40       12.87      2.84 o 
  -2  12  12       18.71       15.69      2.95 o 
  -1  12  12       16.67       20.64      2.29 o 
   0  12  12      228.58      241.05      6.44 o 
   1  12  12       48.78       49.42      3.20 o 
   2  12  12        0.20        0.02      1.03 o 
   3  12  12        6.18        4.90      2.66 o 
  -4  13  12       89.56      118.98      5.30 o 
  -3  13  12        8.49        6.46      3.82 o 
  -2  13  12        3.38        2.47      2.15 o 
  -1  13  12       39.66       38.66      3.07 o 
   0  13  12       77.52       81.32      3.04 o 
   1  13  12        9.35        6.52      2.02 o 
   2  13  12       41.00       55.40      4.39 o 
   3  13  12        5.58        4.89      2.80 o 
  -4  14  12        0.00       -0.81      2.90 o 
  -3  14  12        7.68        7.40      2.91 o 
  -2  14  12        7.73        5.82      2.55 o 
  -1  14  12       27.86       26.22      2.85 o 
   0  14  12        1.57        2.38      1.46 o 
   1  14  12        0.13        0.13      1.64 o 
   2  14  12        0.00        0.04      1.79 o 
   3  14  12       12.85       16.04      3.13 o 
  -3  15  12        9.08        8.23      2.97 o 
  -2  15  12        1.61        1.29      2.05 o 
  -1  15  12        0.04       -0.38      2.00 o 
   0  15  12       29.40       36.11      4.16 o 
   1  15  12       46.96       46.74      2.17 o 
   2  15  12       12.53        5.48      3.59 o 
   3  15  12        7.09        6.99      5.88 o 
  -3  16  12        0.74        2.16      2.35 o 
  -2  16  12        4.03        2.74      3.21 o 
  -1  16  12        2.86        2.29      2.15 o 
   0  16  12       32.79       35.66      2.92 o 
   1  16  12       78.40       83.75      2.89 o 
   2  16  12        1.85        2.13      3.11 o 
  -3  17  12        0.61        1.15      2.39 o 
  -2  17  12       15.94       19.61      3.61 o 
  -1  17  12       26.70       33.67      3.23 o 
   0  17  12        4.31        7.03      1.93 o 
   1  17  12        0.35       -0.17      1.38 o 
   2  17  12       39.71       50.22      6.26 o 
  -2  18  12        0.30        0.99      2.46 o 
  -1  18  12        0.02        0.36      2.40 o 
   0  18  12        8.30        8.84      2.03 o 
   1  18  12      129.95      163.51      8.54 o 
  -2  19  12       13.83       14.15      4.51 o 
  -1  19  12       15.26       17.20      2.56 o 
   0  19  12        0.96        3.24      1.99 o 
   1  19  12        1.28        2.44      2.87 o 
  -1  20  12        1.74        1.42      2.11 o 
   0  20  12        3.28        2.55      1.95 o 
  -5   0  13        0.84       -1.24      5.18 o 
  -3   0  13       30.39       30.96      3.05 o 
  -1   0  13       63.59       64.21      3.56 o 
   1   0  13       19.39       17.88      3.05 o 
   3   0  13       75.87       85.66      5.17 o 
  -5   1  13       19.31       22.72      6.42 o 
  -4   1  13        2.79        1.95      1.55 o 
  -3   1  13       16.29       13.34      4.55 o 
  -2   1  13        5.13        3.45      1.52 o 
  -1   1  13       23.47       22.53      2.37 o 
   0   1  13        3.29        3.37      1.95 o 
   1   1  13       51.66       59.48      3.06 o 
   2   1  13        0.88        1.91      1.48 o 
   3   1  13        6.62        5.20      1.75 o 
   4   1  13        0.62        0.52      1.09 o 
  -5   2  13        0.83        3.44      4.82 o 
  -4   2  13       38.36       36.93      2.48 o 
  -3   2  13        6.50        7.64      2.91 o 
  -2   2  13        9.38        6.10      2.10 o 
  -1   2  13        0.40        1.01      1.66 o 
   0   2  13       21.42       22.00      2.06 o 
   1   2  13        2.88        4.09      1.67 o 
   2   2  13        0.00       -0.24      1.44 o 
   3   2  13        0.27        0.19      1.09 o 
   4   2  13       22.46       23.70      2.20 o 
  -5   3  13        1.19        2.75      3.91 o 
  -4   3  13        0.09        1.01      3.27 o 
  -3   3  13       30.00       29.32      2.36 o 
  -2   3  13      112.25      119.77      4.48 o 
  -1   3  13       59.67       70.82      2.67 o 
   0   3  13        0.08       -0.51      1.44 o 
   1   3  13       13.01        9.61      1.97 o 
   2   3  13        0.40        1.00      1.36 o 
   3   3  13        1.38        2.29      1.48 o 
   4   3  13        0.43        2.55      1.93 o 
  -5   4  13        0.06       -0.24      2.56 o 
  -4   4  13        6.21        5.44      4.03 o 
  -3   4  13        4.99        3.74      1.62 o 
  -2   4  13       48.18       47.05      3.03 o 
  -1   4  13        0.87        1.92      2.26 o 
   0   4  13       68.80       72.45      2.77 o 
   1   4  13        0.03       -0.61      1.57 o 
   2   4  13       41.66       40.53      5.50 o 
   3   4  13      100.69       97.02      2.88 o 
   4   4  13        0.01        3.65      4.70 o 
  -4   5  13        0.69        1.29      2.77 o 
  -3   5  13       24.61       24.61      2.05 o 
  -2   5  13        0.36        0.80      1.58 o 
  -1   5  13       21.10       14.99      3.17 o 
   0   5  13      103.08      105.28      3.03 o 
   1   5  13        7.18        6.10      1.62 o 
   2   5  13        9.69        8.89      1.73 o 
   3   5  13        7.66        9.88      3.15 o 
  -4   6  13        0.02        0.03      2.98 o 
  -3   6  13       12.22       13.46      1.82 o 
  -2   6  13       31.52       32.89      6.96 o 
  -1   6  13        0.46       -1.41      1.60 o 
   0   6  13        2.16        1.31      2.09 o 
   1   6  13        2.10        1.72      1.36 o 
   2   6  13        0.36        0.97      1.44 o 
   3   6  13        1.98        2.07      1.20 o 
  -4   7  13        5.71        7.43      3.30 o 
  -3   7  13       37.77       52.46      3.94 o 
  -2   7  13       44.48       36.72      2.66 o 
  -1   7  13        6.74        4.84      2.11 o 
   0   7  13        9.43        9.05      2.68 o 
   1   7  13        3.13        2.08      2.44 o 
   2   7  13        1.07       -0.05      1.23 o 
   3   7  13       44.71       43.89      3.48 o 
  -4   8  13        3.14        5.08      3.14 o 
  -3   8  13        0.34        0.52      2.79 o 
  -2   8  13        4.84        1.39      2.05 o 
  -1   8  13        0.00        1.61      2.31 o 
   0   8  13       15.69       11.81      3.49 o 
   1   8  13        5.95        5.64      2.05 o 
   2   8  13        0.06       -0.35      1.56 o 
   3   8  13        0.79        0.31      2.83 o 
  -4   9  13        8.45        7.22      3.33 o 
  -3   9  13       11.54        7.86      2.79 o 
  -2   9  13        2.22        2.82      1.97 o 
  -1   9  13        1.05        0.35      1.82 o 
   0   9  13        0.06       -1.04      1.92 o 
   1   9  13        9.04        9.64      1.97 o 
   2   9  13        2.83        2.63      1.52 o 
   3   9  13        2.40        2.73      2.97 o 
  -4  10  13       14.31       13.42      3.84 o 
  -3  10  13        5.03        9.37      3.36 o 
  -2  10  13        7.22        8.09      2.65 o 
  -1  10  13      138.40      126.41      5.61 o 
   0  10  13        2.24        1.33      2.02 o 
   1  10  13       12.35       12.51      3.34 o 
   2  10  13        7.64        6.51      1.75 o 
   3  10  13        0.14        0.06      1.67 o 
  -4  11  13       24.52       20.45      4.05 o 
  -3  11  13        1.22        3.94      2.60 o 
  -2  11  13        1.30        0.35      1.54 o 
  -1  11  13       14.65       21.32      3.66 o 
   0  11  13       14.19       11.30      2.37 o 
   1  11  13        7.30        6.34      2.57 o 
   2  11  13       48.17       47.66      4.03 o 
   3  11  13        4.64        4.44      2.66 o 
  -3  12  13        0.78        1.52      2.85 o 
  -2  12  13        0.16        0.23      1.34 o 
  -1  12  13        8.87        9.45      2.45 o 
   0  12  13       25.45       17.27      2.69 o 
   1  12  13        2.73        2.73      1.66 o 
   2  12  13        1.29       -0.13      2.34 o 
  -3  13  13       28.10       32.32      3.54 o 
  -2  13  13        0.31        0.84      2.14 o 
  -1  13  13       52.59       59.91      3.07 o 
   0  13  13       64.46       76.48      2.94 o 
   1  13  13       13.15        9.02      2.17 o 
   2  13  13        1.74        4.05      2.69 o 
  -3  14  13        0.01       -1.03      2.27 o 
  -2  14  13        1.40        2.03      2.14 o 
  -1  14  13       10.78       14.04      2.04 o 
   0  14  13        4.91        5.57      2.17 o 
   1  14  13       37.34       44.37      8.50 o 
   2  14  13       27.30       33.56      3.86 o 
  -3  15  13        0.20        1.02      2.37 o 
  -2  15  13        5.12        1.72      2.56 o 
  -1  15  13       19.43       20.32      5.47 o 
   0  15  13       79.13       82.21      3.84 o 
   1  15  13        0.61        0.87      1.29 o 
   2  15  13        4.61        2.58      2.76 o 
  -2  16  13        3.90        3.78      2.66 o 
  -1  16  13        0.52       -0.57      1.99 o 
   0  16  13        3.55        4.67      2.04 o 
   1  16  13        9.01       15.18      7.09 o 
  -2  17  13        1.06        0.57      2.26 o 
  -1  17  13        9.49        7.25      3.57 o 
   0  17  13        5.14        4.93      2.02 o 
   1  17  13        7.75        7.73      8.83 o 
  -4   0  14        2.45        0.63      1.80 o 
  -2   0  14        0.38        2.52      2.25 o 
   0   0  14       39.84       47.34      4.54 o 
   2   0  14       18.82       17.85      5.91 o 
  -4   1  14       34.04       26.40      5.00 o 
  -3   1  14       50.23       59.68      2.62 o 
  -2   1  14       13.56       11.05      3.46 o 
  -1   1  14        3.85        4.03      1.61 o 
   0   1  14        7.88        4.68      1.78 o 
   1   1  14       34.53       35.26      2.53 o 
   2   1  14        0.00       -0.01      1.31 o 
   3   1  14       39.18       48.91      2.70 o 
  -4   2  14        8.12       16.91      6.65 o 
  -3   2  14       14.76       15.81      2.76 o 
  -2   2  14        1.59        0.55      1.32 o 
  -1   2  14        4.77        3.94      1.74 o 
   0   2  14        0.50        2.59      2.23 o 
   1   2  14        2.23        2.18      1.72 o 
   2   2  14       20.22       17.17      3.11 o 
   3   2  14       24.90       29.87      2.57 o 
  -4   3  14       19.73       22.02      5.75 o 
  -3   3  14       13.40       11.06      3.58 o 
  -2   3  14       10.28        5.84      1.96 o 
  -1   3  14       51.30       53.99      3.08 o 
   0   3  14        0.54        1.21      1.44 o 
   1   3  14        2.82        1.43      1.48 o 
   2   3  14        5.07        3.42      2.27 o 
   3   3  14        0.01        0.68      1.32 o 
  -4   4  14       28.52       26.69      7.24 o 
  -3   4  14       55.49       66.88      4.30 o 
  -2   4  14       50.52       50.71      4.58 o 
  -1   4  14        0.00       -0.38      1.43 o 
   0   4  14       36.95       36.50      2.96 o 
   1   4  14       18.03       12.97      4.03 o 
   2   4  14        0.07       -0.18      1.23 o 
   3   4  14        1.24        0.77      1.29 o 
  -4   5  14        0.00       -0.65      3.60 o 
  -3   5  14        1.02       -0.40      1.90 o 
  -2   5  14       51.72       51.73      3.73 o 
  -1   5  14       15.56       13.85      5.04 o 
   0   5  14        0.04       -0.05      1.50 o 
   1   5  14        0.58        1.30      1.85 o 
   2   5  14        2.17        2.48      1.54 o 
   3   5  14        0.69        0.47      1.04 o 
  -4   6  14       39.38       47.70      5.40 o 
  -3   6  14       11.30       11.83      2.94 o 
  -2   6  14        7.75        6.29      2.35 o 
  -1   6  14       24.00       15.60      5.28 o 
   0   6  14       32.73       28.47      4.17 o 
   1   6  14        0.78        1.50      1.46 o 
   2   6  14       13.89       17.61      3.45 o 
   3   6  14        1.30        0.58      2.26 o 
  -4   7  14       11.28       10.73      3.64 o 
  -3   7  14        6.26        9.76      4.17 o 
  -2   7  14       22.37       35.21      2.80 o 
  -1   7  14        6.70        3.64      2.23 o 
   0   7  14       15.44       15.00      4.34 o 
   1   7  14       17.62       14.32      4.10 o 
   2   7  14        8.17        3.37      1.87 o 
  -3   8  14        0.78        1.37      2.89 o 
  -2   8  14       38.54       40.16      2.79 o 
  -1   8  14       13.97       23.05      4.38 o 
   0   8  14       20.77       17.09      5.00 o 
   1   8  14       20.02       23.58      3.56 o 
   2   8  14        6.60        4.25      2.29 o 
  -3   9  14       22.02       21.77      5.82 o 
  -2   9  14       19.68       18.66      3.70 o 
  -1   9  14       37.64       32.74      6.48 o 
   0   9  14        2.52        2.18      2.81 o 
   1   9  14        6.54        3.75      2.29 o 
   2   9  14       12.33        5.88      2.40 o 
  -3  10  14       12.18       15.39      3.82 o 
  -2  10  14       13.92       15.80      3.33 o 
  -1  10  14        0.33        0.94      1.84 o 
   0  10  14       15.14        7.00      2.28 o 
   1  10  14        3.24        2.80      2.17 o 
   2  10  14        4.12        1.53      2.61 o 
  -3  11  14       10.02       11.19      4.03 o 
  -2  11  14        7.83       10.58      3.47 o 
  -1  11  14       66.40       62.43      4.56 o 
   0  11  14       48.22       51.05      3.33 o 
   1  11  14        3.27        2.84      1.85 o 
   2  11  14        0.01        1.60      2.40 o 
  -3  12  14        1.54        2.19      2.60 o 
  -2  12  14        0.13       -0.28      2.11 o 
  -1  12  14       20.40       12.34      5.76 o 
   0  12  14        0.05       -0.13      1.33 o 
   1  12  14       36.64       37.04      5.67 o 
  -2  13  14        9.60        9.43      3.15 o 
  -1  13  14        3.23        1.02      1.83 o 
   0  13  14        2.13        5.75      2.66 o 
   1  13  14        2.19        2.29      1.56 o 
  -2  14  14        1.42        2.78      2.99 o 
  -1  14  14       30.61       22.95      3.11 o 
   0  14  14        0.06        0.98      1.81 o 
   1  14  14       15.64       14.93      2.97 o 
  -1  15  14        7.57        5.68      3.61 o 
   0  15  14        0.49       -0.55      1.56 o 
  -3   0  15       26.98       38.67      5.69 o 
  -1   0  15       22.25       29.80      3.35 o 
   1   0  15       12.47        5.51      4.59 o 
  -3   1  15        2.92        3.46      2.14 o 
  -2   1  15        9.54        7.01      2.02 o 
  -1   1  15        4.31        1.36      1.89 o 
   0   1  15        7.49        4.98      2.79 o 
   1   1  15        1.38        0.09      1.20 o 
   2   1  15        0.97       -0.56      1.35 o 
  -3   2  15        1.64        3.31      2.06 o 
  -2   2  15        7.21        4.88      2.26 o 
  -1   2  15        5.45        3.15      1.88 o 
   0   2  15       13.33        3.23      1.77 o 
   1   2  15       10.36        3.47      2.01 o 
   2   2  15        3.83        2.25      2.00 o 
  -3   3  15       34.27       39.23      3.07 o 
  -2   3  15       19.45       25.23      3.48 o 
  -1   3  15        1.68        1.04      1.60 o 
   0   3  15       13.55        3.33      2.25 o 
   1   3  15       14.48       15.45      4.79 o 
   2   3  15        1.36        0.38      1.42 o 
  -3   4  15        2.66        0.33      1.51 o 
  -2   4  15        4.72        3.48      2.04 o 
  -1   4  15       19.15       12.85      4.52 o 
   0   4  15        2.66        0.19      1.38 o 
   1   4  15       13.10       13.68      4.38 o 
   2   4  15        3.55        3.92      1.87 o 
  -3   5  15        4.68       -0.10      3.32 o 
  -2   5  15        1.36        0.22      1.72 o 
  -1   5  15       13.29        5.58      2.90 o 
   0   5  15        3.29        1.36      1.66 o 
   1   5  15        0.03        0.04      1.17 o 
   2   5  15        1.49        2.03      2.12 o 
  -3   6  15        1.13        1.48      3.25 o 
  -2   6  15       22.51       31.27      3.54 o 
  -1   6  15       18.67       29.01      4.97 o 
   0   6  15        1.95        1.16      1.85 o 
   1   6  15        0.16        0.17      1.98 o 
   2   6  15        1.62        1.05      1.34 o 
  -3   7  15        4.82        1.67      3.32 o 
  -2   7  15        2.93        2.83      2.11 o 
  -1   7  15        5.19        0.44      2.00 o 
   0   7  15        1.83        1.75      2.64 o 
   1   7  15        0.22        0.56      1.95 o 
  -2   8  15       58.31       62.63      5.95 o 
  -1   8  15       26.92       27.40      6.54 o 
   0   8  15        3.90        1.68      2.02 o 
   1   8  15        4.86        4.74      2.58 o 
  -2   9  15        1.73        2.05      1.96 o 
  -1   9  15       18.88       11.91      4.47 o 
   0   9  15       15.30       12.39      5.39 o 
   1   9  15       21.34       25.61      4.47 o 
  -2  10  15        4.29        4.73      2.62 o 
  -1  10  15        0.88        0.26      1.64 o 
   0  10  15        4.86        3.35      2.01 o 
   1  10  15        7.62        3.97      2.49 o 
  -1  11  15        2.96        4.07      2.29 o 
   0  11  15       13.24        9.32      3.79 o 
  -2   0  16       27.82       24.84      8.44 o 
   0   0  16        3.23        0.11      1.88 o 
  -2   1  16        3.03        0.56      2.25 o 
  -1   1  16        4.91        2.72      1.95 o 
   0   1  16        0.37        0.16      1.33 o 
   1   1  16        0.60        0.16      1.46 o 
  -2   2  16       10.49       11.36      3.70 o 
  -1   2  16       14.79       13.55      5.22 o 
   0   2  16       11.03        4.37      2.57 o 
  -2   3  16        1.12        0.47      1.36 o 
  -1   3  16        4.30        0.59      1.77 o 
   0   3  16        0.24        0.91      2.01 o 
  -1   4  16        6.79        2.77      2.11 o 
   0   4  16        0.13       -0.12      1.29 o 
  -1   5  16        9.73        9.50      2.73 o 
   0   5  16        6.93        3.97      3.20 o 
  -1   6  16        1.79        1.58      1.97 o 
   0   6  16        5.06        2.52      2.74 o 
                                                 
